# Supplementary material for: Identification of prognostic and cellular senescence gene E2F1 of papillary thyroid carcinoma through bioinformatics analyses and experimental verification
Source: Front Genet. 2025 Sep 18;16:1605385. doi: 10.3389/fgene.2025.1605385 (PMC12488402; doi:10.3389/fgene.2025.1605385)
Supplement: Supplementary file 1 [file Table1.xlsx]

## Sheet: Sheet1
TCGA-KS-A4I9-01
TCGA-DJ-A13L-01
TCGA-BJ-A2P4-01
TCGA-H2-A3RH-01
TCGA-EL-A4K1-01
TCGA-BJ-A2N8-01
TCGA-ET-A40T-01
TCGA-EM-A3OB-01
TCGA-FE-A3PA-01
TCGA-BJ-A45E-01
TCGA-ET-A25L-01
TCGA-DJ-A2PO-01
TCGA-EM-A4FH-01
TCGA-EL-A3N2-01
TCGA-E8-A418-01
TCGA-DJ-A2Q7-01
TCGA-EL-A4K2-01
TCGA-ET-A3DR-01
TCGA-DJ-A3V7-01
TCGA-BJ-A28X-01
TCGA-BJ-A28S-01
TCGA-EL-A3T8-01
TCGA-GE-A2C6-01
TCGA-ET-A40R-01
TCGA-EM-A22M-01
TCGA-FK-A3SG-01
TCGA-DJ-A1QE-01
TCGA-DJ-A1QM-01
TCGA-DJ-A13S-01
TCGA-DE-A4MB-01
TCGA-MK-A4N9-01
TCGA-E3-A3E3-01
TCGA-CE-A27D-01
TCGA-E3-A3E0-01
TCGA-FY-A40K-01
TCGA-ET-A4KN-01
TCGA-E3-A3DZ-01
TCGA-DJ-A1QI-01
TCGA-EM-A4FQ-01
TCGA-EL-A3GV-01
TCGA-ET-A39N-01
TCGA-DJ-A1QN-01
TCGA-ET-A25O-01
TCGA-DJ-A3VL-01
TCGA-EL-A3GZ-01
TCGA-DJ-A4UP-01
TCGA-DJ-A2Q5-01
TCGA-DE-A4MA-01
TCGA-BJ-A28V-01
TCGA-BJ-A3PT-01
TCGA-EL-A4JV-01
TCGA-ET-A2MY-01
TCGA-EM-A22I-01
TCGA-BJ-A45K-01
TCGA-EL-A3T7-01
TCGA-FY-A40N-01
TCGA-FY-A3R7-01
TCGA-BJ-A0ZH-01
TCGA-E8-A419-01
TCGA-BJ-A0YZ-01
TCGA-EM-A2CJ-01
TCGA-DJ-A2PR-01
TCGA-EM-A2CK-01
TCGA-EL-A3ZQ-01
TCGA-DJ-A13M-01
TCGA-KS-A4I1-01
TCGA-CE-A3MD-01
TCGA-ET-A39K-01
TCGA-L6-A4ET-01
TCGA-E8-A2EA-01
TCGA-ET-A3BW-01
TCGA-KS-A41I-01
TCGA-EL-A3ZM-01
TCGA-EL-A4KG-01
TCGA-EM-A3AP-01
TCGA-ET-A3DQ-01
TCGA-DE-A4MC-01
TCGA-DJ-A3US-01
TCGA-EM-A1YC-01
TCGA-BJ-A0ZG-01
TCGA-EL-A3GR-01
TCGA-CE-A484-01
TCGA-EM-A1CW-01
TCGA-IM-A4EB-01
TCGA-EM-A3AJ-01
TCGA-FK-A3SD-01
TCGA-H2-A3RI-01
TCGA-EL-A3ZN-01
TCGA-DJ-A13X-01
TCGA-ET-A3BT-01
TCGA-DJ-A4UT-01
TCGA-DE-A4M8-01
TCGA-BJ-A45H-01
TCGA-DJ-A1QL-01
TCGA-E8-A44M-01
TCGA-DJ-A2PZ-01
TCGA-E8-A416-01
TCGA-E8-A433-01
TCGA-ET-A39R-01
TCGA-DJ-A2PQ-01
TCGA-EM-A1CU-01
TCGA-EM-A2CU-01
TCGA-J8-A3O2-01
TCGA-ET-A2N4-01
TCGA-ET-A3BU-01
TCGA-L6-A4EQ-01
TCGA-EL-A3TB-01
TCGA-EM-A2OZ-01
TCGA-J8-A3O1-01
TCGA-EL-A4KD-01
TCGA-BJ-A0ZE-01
TCGA-DJ-A3VM-01
TCGA-FY-A3W9-01
TCGA-DJ-A2PX-01
TCGA-DJ-A2PT-01
TCGA-EL-A3ZT-01
TCGA-ET-A39S-01
TCGA-ET-A3DP-01
TCGA-L6-A4EP-01
TCGA-BJ-A0ZC-01
TCGA-DJ-A1QQ-01
TCGA-EM-A2P3-01
TCGA-E8-A2JQ-01
TCGA-EM-A3SU-01
TCGA-FY-A3I4-01
TCGA-EL-A3ZL-01
TCGA-BJ-A3F0-01
TCGA-EM-A3FP-01
TCGA-DJ-A3V0-01
TCGA-DJ-A2Q2-01
TCGA-DE-A69J-01
TCGA-J8-A3YD-01
TCGA-EL-A3ZP-01
TCGA-EL-A3MY-01
TCGA-FY-A76V-01
TCGA-DO-A1JZ-01
TCGA-FE-A231-01
TCGA-E8-A417-01
TCGA-KS-A4ID-01
TCGA-ET-A4KQ-01
TCGA-ET-A25K-01
TCGA-ET-A2MZ-01
TCGA-FE-A235-01
TCGA-EM-A22N-01
TCGA-BJ-A0ZA-01
TCGA-BJ-A28Z-01
TCGA-EM-A4FF-01
TCGA-DJ-A1QF-01
TCGA-DJ-A3VI-01
TCGA-J8-A3O0-01
TCGA-ET-A3BO-01
TCGA-ET-A25P-01
TCGA-FY-A3I5-01
TCGA-EL-A3ZO-01
TCGA-EM-A2P1-01
TCGA-EM-A1CV-01
TCGA-EL-A3T3-01
TCGA-EL-A3CS-01
TCGA-ET-A39J-01
TCGA-BJ-A45F-01
TCGA-BJ-A2N9-01
TCGA-DJ-A2QA-01
TCGA-DJ-A2Q6-01
TCGA-EM-A2P2-01
TCGA-EL-A3H5-01
TCGA-EL-A3D0-01
TCGA-FY-A3R6-01
TCGA-FY-A3R9-01
TCGA-EL-A3T2-01
TCGA-EM-A2CR-01
TCGA-FY-A4B4-01
TCGA-DE-A4M9-01
TCGA-EL-A3N3-01
TCGA-DJ-A4UW-01
TCGA-CE-A482-01
TCGA-EL-A3CW-01
TCGA-DJ-A1QD-01
TCGA-DJ-A2PW-01
TCGA-EL-A4K0-01
TCGA-ET-A39P-01
TCGA-EL-A3T1-01
TCGA-EM-A3O3-01
TCGA-FK-A3SB-01
TCGA-E8-A44K-01
TCGA-EM-A22K-01
TCGA-ET-A25R-01
TCGA-DJ-A3V2-01
TCGA-FK-A3SH-01
TCGA-QD-A8IV-01
TCGA-DJ-A2QC-01
TCGA-DJ-A3UX-01
TCGA-ET-A40S-01
TCGA-ET-A39O-01
TCGA-DE-A0XZ-01
TCGA-EM-A3AK-01
TCGA-FY-A3BL-01
TCGA-FE-A230-01
TCGA-MK-A84Z-01
TCGA-BJ-A290-01
TCGA-DJ-A2Q4-01
TCGA-KS-A41F-01
TCGA-H2-A2K9-01
TCGA-BJ-A0ZF-01
TCGA-FE-A233-01
TCGA-E3-A3E2-01
TCGA-FE-A234-01
TCGA-DJ-A2Q1-01
TCGA-ET-A2MX-01
TCGA-EM-A3FM-01
TCGA-EM-A3AQ-01
TCGA-KS-A4IC-01
TCGA-FY-A3R8-01
TCGA-ET-A3DW-01
TCGA-EL-A4JW-01
TCGA-ET-A3DS-01
TCGA-EM-A3O7-01
TCGA-EM-A3AO-01
TCGA-EL-A3D6-01
TCGA-EL-A3CN-01
TCGA-FE-A239-01
TCGA-FE-A237-01
TCGA-DJ-A1QO-01
TCGA-DJ-A3V3-01
TCGA-DJ-A3VD-01
TCGA-BJ-A0Z5-01
TCGA-FE-A236-01
TCGA-EL-A4K7-01
TCGA-EM-A22P-01
TCGA-EL-A3CU-01
TCGA-IM-A3U2-01
TCGA-EL-A3CM-01
TCGA-DO-A1K0-01
TCGA-J8-A3YH-01
TCGA-EL-A3GQ-01
TCGA-DJ-A13P-01
TCGA-BJ-A45J-01
TCGA-DJ-A2QB-01
TCGA-E8-A436-01
TCGA-DJ-A3VJ-01
TCGA-EL-A3CY-01
TCGA-EL-A3D5-01
TCGA-BJ-A0Z9-01
TCGA-EM-A22L-01
TCGA-EL-A3H7-01
TCGA-EM-A3AN-01
TCGA-EL-A3ZG-01
TCGA-BJ-A4O8-01
TCGA-DJ-A3UW-01
TCGA-DJ-A3VA-01
TCGA-FY-A40M-01
TCGA-IM-A420-01
TCGA-DJ-A13R-01
TCGA-DJ-A4UL-01
TCGA-FY-A3WA-01
TCGA-DJ-A2PY-01
TCGA-DJ-A3UU-01
TCGA-KS-A4IB-01
TCGA-EM-A2OY-01
TCGA-DJ-A4UQ-01
TCGA-J8-A4HY-01
TCGA-ET-A3BQ-01
TCGA-BJ-A28T-01
TCGA-FY-A3NN-01
TCGA-H2-A26U-01
TCGA-KS-A41L-01
TCGA-E8-A438-01
TCGA-FE-A3PC-01
TCGA-DJ-A3UN-01
TCGA-E8-A432-01
TCGA-EM-A2CS-01
TCGA-EM-A3SX-01
TCGA-FE-A23A-01
TCGA-J8-A3YF-01
TCGA-EL-A3ZS-01
TCGA-EL-A3H8-01
TCGA-EL-A3ZR-01
TCGA-E8-A434-01
TCGA-KS-A4I7-01
TCGA-DJ-A3VE-01
TCGA-ET-A3BP-01
TCGA-EM-A1YD-01
TCGA-DE-A0Y2-01
TCGA-BJ-A0ZJ-01
TCGA-DE-A7U5-01
TCGA-E3-A3E1-01
TCGA-DJ-A13U-01
TCGA-ET-A2N3-01
TCGA-FE-A232-01
TCGA-ET-A39L-01
TCGA-EM-A3FR-01
TCGA-DJ-A1QH-01
TCGA-DJ-A3UT-01
TCGA-ET-A3DO-01
TCGA-DJ-A2PP-01
TCGA-FY-A2QD-01
TCGA-J8-A4HW-01
TCGA-EM-A4FR-01
TCGA-KS-A4I3-01
TCGA-DJ-A3UP-01
TCGA-J8-A3YE-01
TCGA-EL-A3CV-01
TCGA-DE-A3KN-01
TCGA-EL-A3D4-01
TCGA-EL-A3H2-01
TCGA-EL-A4K9-01
TCGA-CE-A3ME-01
TCGA-DJ-A3VB-01
TCGA-H2-A421-01
TCGA-BJ-A0Z0-01
TCGA-FE-A238-01
TCGA-E3-A3E5-01
TCGA-DJ-A2Q0-01
TCGA-J8-A42S-01
TCGA-FY-A3RA-01
TCGA-J8-A3YG-01
TCGA-EM-A2OX-01
TCGA-E8-A3X7-01
TCGA-FY-A3NM-01
TCGA-DJ-A2PN-01
TCGA-EL-A3H1-01
TCGA-DJ-A13O-01
TCGA-EL-A3T9-01
TCGA-EL-A3CL-01
TCGA-EM-A3FL-01
TCGA-EM-A3SZ-01
TCGA-EM-A22O-01
TCGA-CE-A483-01
TCGA-EM-A3FJ-01
TCGA-EM-A3SY-01
TCGA-EL-A4K6-01
TCGA-EM-A3ST-01
TCGA-ET-A39I-01
TCGA-EL-A3GS-01
TCGA-EM-A1YA-01
TCGA-DJ-A4UR-01
TCGA-EL-A4KH-01
TCGA-EL-A3GP-01
TCGA-BJ-A18Y-01
TCGA-DJ-A3UO-01
TCGA-FY-A40L-01
TCGA-DE-A0Y3-01
TCGA-EL-A3GO-01
TCGA-BJ-A45D-01
TCGA-EM-A3FK-01
TCGA-DJ-A3UZ-01
TCGA-DJ-A3UR-01
TCGA-EM-A2CN-01
TCGA-EM-A4FN-01
TCGA-FE-A3PB-01
TCGA-DJ-A2Q9-01
TCGA-IM-A41Y-01
TCGA-EL-A3ZH-01
TCGA-EM-A2CP-01
TCGA-EM-A4FO-01
TCGA-CE-A485-01
TCGA-ET-A3BV-01
TCGA-EL-A3CZ-01
TCGA-EL-A3GX-01
TCGA-DJ-A4V0-01
TCGA-EM-A2CO-01
TCGA-ET-A40Q-01
TCGA-EM-A4G1-01
TCGA-EM-A2CQ-01
TCGA-ET-A3BN-01
TCGA-EL-A4JZ-01
TCGA-DE-A69K-01
TCGA-EM-A4FU-01
TCGA-EL-A4K4-01
TCGA-ET-A25N-01
TCGA-EM-A4FV-01
TCGA-DJ-A2PS-01
TCGA-DJ-A3UY-01
TCGA-FE-A3PD-01
TCGA-ET-A3DV-01
TCGA-DJ-A4V2-01
TCGA-EL-A3MZ-01
TCGA-DJ-A3UV-01
TCGA-BJ-A0Z2-01
TCGA-EM-A3FN-01
TCGA-KS-A41J-01
TCGA-ET-A2N0-01
TCGA-ET-A39M-01
TCGA-E8-A414-01
TCGA-IM-A3ED-01
TCGA-J8-A3NZ-01
TCGA-FK-A3SE-01
TCGA-EL-A4KI-01
TCGA-FY-A3TY-01
TCGA-MK-A4N6-01
TCGA-DJ-A4V4-01
TCGA-DJ-A2Q3-01
TCGA-BJ-A28R-01
TCGA-DJ-A4V5-01
TCGA-EM-A4FK-01
TCGA-DJ-A1QG-01
TCGA-BJ-A45G-01
TCGA-EL-A3CX-01
TCGA-BJ-A0Z3-01
TCGA-BJ-A45C-01
TCGA-BJ-A3PU-01
TCGA-BJ-A192-01
TCGA-EL-A3D1-01
TCGA-ET-A25I-01
TCGA-EL-A3T6-01
TCGA-EM-A3O8-01
TCGA-EM-A3FO-01
TCGA-ET-A2N5-01
TCGA-BJ-A3EZ-01
TCGA-DJ-A13W-01
TCGA-FY-A3YR-01
TCGA-DJ-A3V6-01
TCGA-EM-A3OA-01
TCGA-IM-A3U3-01
TCGA-DE-A4MD-01
TCGA-EM-A2CT-01
TCGA-EM-A1CT-01
TCGA-4C-A93U-01
TCGA-ET-A3BS-01
TCGA-EM-A3AL-01
TCGA-EM-A2CM-01
TCGA-ET-A25M-01
TCGA-EM-A4FM-01
TCGA-EM-A2OV-01
TCGA-EM-A1CS-01
TCGA-DO-A2HM-01
TCGA-EL-A3GW-01
TCGA-FY-A4B0-01
TCGA-EM-A22J-01
TCGA-DJ-A3VG-01
TCGA-EL-A3GY-01
TCGA-BJ-A3PR-01
TCGA-EM-A3FQ-01
TCGA-BJ-A2NA-01
TCGA-EL-A3GU-01
TCGA-DE-A2OL-01
TCGA-EL-A3CR-01
TCGA-DJ-A2PU-01
TCGA-BJ-A0ZB-01
TCGA-FK-A4UB-01
TCGA-IM-A3EB-01
TCGA-CE-A13K-01
TCGA-EL-A3MW-01
TCGA-FE-A22Z-01
TCGA-EL-A3T0-01
TCGA-BJ-A291-01
TCGA-EL-A3H3-01
TCGA-BJ-A18Z-01
TCGA-EL-A3MX-01
TCGA-DJ-A13V-01
TCGA-E8-A242-01
TCGA-EM-A1YE-01
TCGA-ET-A39T-01
TCGA-FY-A3ON-01
TCGA-EM-A2P0-01
TCGA-MK-A4N7-01
TCGA-DJ-A3VF-01
TCGA-EL-A3CT-01
TCGA-BJ-A191-01
TCGA-FY-A3NP-01
TCGA-L6-A4EU-01
TCGA-EL-A4JX-01
TCGA-EL-A3H4-01
TCGA-BJ-A28W-01
TCGA-KS-A4I5-01
TCGA-BJ-A45I-01
TCGA-IM-A41Z-01
TCGA-EM-A3O6-01
TCGA-DJ-A3V5-01
TCGA-FY-A4B3-01
TCGA-EM-A3AR-01
TCGA-E8-A413-01
TCGA-ET-A3DU-01
TCGA-H2-A422-01
TCGA-DJ-A2PV-01
TCGA-DJ-A3V4-01
TCGA-DJ-A3UQ-01
TCGA-E8-A437-01
TCGA-CE-A481-01
TCGA-EM-A22Q-01
TCGA-E8-A415-01
TCGA-DJ-A3UK-01
TCGA-BJ-A190-01
TCGA-ET-A3BX-01
TCGA-EL-A3CP-01
TCGA-ET-A25G-01
TCGA-EL-A3CO-01
TCGA-ET-A40P-01
TCGA-E3-A3DY-01
TCGA-DJ-A13T-01
TCGA-BJ-A4O9-01
TCGA-DJ-A3VK-01
TCGA-EM-A2OW-01
TCGA-EM-A3AI-01
TCGA-FK-A3S3-01
TCGA-BJ-A2N7-01
TCGA-EM-A2CL-01
TCGA-EL-A3ZK-01
TCGA-DJ-A3V9-01
TCGA-DJ-A3UM-01
TCGA-EL-A3TA-01
TCGA-EM-A1YB-01
TCGA-DJ-A3V8-01
TCGA-EM-A2CS-06
TCGA-EM-A3FQ-06
TCGA-EM-A3SU-06
TCGA-EM-A2P1-06
TCGA-DE-A4MD-06
TCGA-J8-A3YH-06
TCGA-J8-A4HW-06
TCGA-J8-A3O2-06
TCGA-EL-A3TA-11
TCGA-KS-A41J-11
TCGA-EL-A3ZG-11
TCGA-EL-A3ZS-11
TCGA-EL-A3H2-11
TCGA-EM-A1CS-11
TCGA-BJ-A2NA-11
TCGA-BJ-A3PU-11
TCGA-EL-A3T7-11
TCGA-E8-A2JQ-11
TCGA-EL-A3T6-11
TCGA-BJ-A2N9-11
TCGA-EM-A3ST-11
TCGA-BJ-A28X-11
TCGA-BJ-A3PR-11
TCGA-EL-A3H1-11
TCGA-ET-A3DP-11
TCGA-EL-A3T1-11
TCGA-EL-A3ZK-11
TCGA-EL-A3TB-11
TCGA-EL-A3ZT-11
TCGA-EL-A3MY-11
TCGA-EM-A1CU-11
TCGA-EL-A3ZP-11
TCGA-BJ-A2N7-11
TCGA-EL-A3T8-11
TCGA-EM-A1YC-11
TCGA-EL-A3N3-11
TCGA-EM-A1CW-11
TCGA-BJ-A28R-11
TCGA-ET-A2MX-11
TCGA-BJ-A28W-11
TCGA-EL-A3ZL-11
TCGA-BJ-A2N8-11
TCGA-H2-A2K9-11
TCGA-FY-A3TY-11
TCGA-EL-A3ZQ-11
TCGA-BJ-A290-11
TCGA-EM-A1CT-11
TCGA-EL-A3T2-11
TCGA-EL-A3T0-11
TCGA-ET-A2N5-11
TCGA-EL-A3GZ-11
TCGA-EL-A3MX-11
TCGA-ET-A3DW-11
TCGA-EL-A3ZO-11
TCGA-EL-A3N2-11
TCGA-EL-A3MW-11
TCGA-GE-A2C6-11
TCGA-EM-A1CV-11
TCGA-EL-A3T3-11
TCGA-KS-A41I-11
TCGA-DO-A1JZ-11
TCGA-KS-A41L-11
TCGA-EL-A3ZR-11
TCGA-EL-A3ZM-11
TCGA-EL-A3H7-11
TCGA-EL-A3ZH-11

## Sheet: 突变基因
Tag
BRAF
NRAS
TTN
TG
HRAS
MUC16
BDP1
HMCN1
SPTA1
KMT2A
MACF1
EIF1AX
DNAH9
INTS2
KIAA1109

## Sheet: 272个衰老基因表达谱
Tag	TCGA-KS-A4I9-01	TCGA-DJ-A13L-01	TCGA-BJ-A2P4-01	TCGA-H2-A3RH-01	TCGA-EL-A4K1-01	TCGA-BJ-A2N8-01	TCGA-ET-A40T-01	TCGA-EM-A3OB-01	TCGA-FE-A3PA-01	TCGA-BJ-A45E-01	TCGA-ET-A25L-01	TCGA-DJ-A2PO-01	TCGA-EM-A4FH-01	TCGA-EL-A3N2-01	TCGA-E8-A418-01	TCGA-DJ-A2Q7-01	TCGA-EL-A4K2-01	TCGA-ET-A3DR-01	TCGA-DJ-A3V7-01	TCGA-BJ-A28X-01	TCGA-BJ-A28S-01	TCGA-EL-A3T8-01	TCGA-GE-A2C6-01	TCGA-ET-A40R-01	TCGA-EM-A22M-01	TCGA-FK-A3SG-01	TCGA-DJ-A1QE-01	TCGA-DJ-A1QM-01	TCGA-DJ-A13S-01	TCGA-DE-A4MB-01	TCGA-MK-A4N9-01	TCGA-E3-A3E3-01	TCGA-CE-A27D-01	TCGA-E3-A3E0-01	TCGA-FY-A40K-01	TCGA-ET-A4KN-01	TCGA-E3-A3DZ-01	TCGA-DJ-A1QI-01	TCGA-EM-A4FQ-01	TCGA-EL-A3GV-01	TCGA-ET-A39N-01	TCGA-DJ-A1QN-01	TCGA-ET-A25O-01	TCGA-DJ-A3VL-01	TCGA-EL-A3GZ-01	TCGA-DJ-A4UP-01	TCGA-DJ-A2Q5-01	TCGA-DE-A4MA-01	TCGA-BJ-A28V-01
AAK1	1.78574	1.45807	2.13798	1.99999	1.18692	1.90101	1.83107	2.04316	1.45544	1.64998	1.83432	2.08184	3.0441	1.75664	1.61123	1.98327	2.96963	2.38955	1.62458	1.99782	2.40105	1.90928	1.99475	2.55502	1.67378	1.41839	2.07856	3.14303	2.26312	1.82136	1.80397	2.01379	2.22613	1.81451	2.0862	1.29453	3.10657	2.44762	1.46147	2.34085	1.53794	1.84842	1.97263	1.86842	1.72244	2.08095	2.14735	1.16724	3.60331
ABI3	2.60609	2.88279	3.8867	2.74589	2.76455	2.95208	3.04399	2.15393	2.88789	4.33248	2.43433	3.07698	2.57221	1.65787	1.78327	3.29618	3.22934	2.37996	1.91405	3.18869	2.9682	2.80018	2.75715	3.50646	4.05149	2.08627	1.5734	2.22021	2.50472	2.41925	2.37518	2.14532	3.62269	2.71253	3.24583	3.69948	2.93977	1.83213	2.30295	2.62684	3.73566	2.84018	1.47899	3.76946	2.62182	3.22638	3.2237	2.32508	2.89187
ACLY	4.15495	4.43602	3.63409	4.30951	3.47171	4.09939	4.45386	4.56321	3.78281	4.29782	4.55307	4.49282	4.72837	4.3355	4.34994	4.59314	4.27477	5.04776	4.09616	4.5252	4.10935	4.47094	4.56342	4.04505	4.248	4.31011	4.66497	4.64865	4.59049	4.34165	4.09211	4.43905	4.45469	4.35997	4.38502	2.72185	4.47303	4.58933	4.06423	4.66287	4.25282	4.66267	4.51684	3.79402	4.59873	4.3277	4.49622	2.943	4.55162
ADCK5	1.92801	1.80855	2.52357	2.20129	1.77314	1.8348	2.24108	1.91737	2.39981	2.03224	1.80547	1.80174	2.32368	1.42006	1.73812	1.95872	2.24279	1.75055	1.80918	1.52566	2.09348	1.83309	1.71976	2.09685	2.21995	1.72842	1.4482	1.48111	1.78741	1.89397	2.08689	1.5457	1.51965	1.71903	2.07762	3.22751	1.81748	1.6864	1.99524	1.41887	2.37905	1.86408	1.62432	2.42183	1.78347	2.10535	1.81319	2.67362	1.94476
AGT	1.34438	1.10511	2.86029	2.06335	2.94435	1.36496	3.19138	1.85744	4.1602	2.04931	2.75917	0.928182	0.995415	2.19115	1.25873	3.01571	1.13991	0.637648	2.91822	2.83985	2.76797	2.26849	3.32862	0.992876	2.77293	1.32762	0.512121	2.15553	1.32108	5.53685	3.97017	2.31698	2.69759	1.32238	1.08183	1.40017	0.584898	1.79729	1.94556	1.55696	2.58675	1.77159	0.355095	2.57616	3.53959	2.78049	3.27534	1.13982	0.215764
AKR1B1	3.13302	4.5456	3.47734	3.26633	3.28295	3.06667	4.40524	3.08809	4.77989	5.00775	4.13755	3.5051	4.39778	3.83642	3.77636	4.06477	4.17007	3.35232	4.32974	4.29918	3.96532	3.96284	4.2621	4.85722	4.69031	4.65499	4.1698	3.92721	2.04748	3.33794	3.56362	3.76553	4.15123	3.65725	4.82985	5.31798	3.36466	4.12566	4.38151	4.63519	6.90068	5.28938	4.29778	4.18977	4.07471	5.92754	5.35883	5.00278	3.71974
AKT1	3.85206	3.70686	4.01014	4.2547	3.25922	3.60128	3.97695	4.21794	4.18237	3.76831	4.03272	3.99493	3.58389	3.79305	3.7941	4.02332	3.42797	3.9192	3.84932	3.69196	4.22452	4.12085	3.868	3.7243	3.88701	3.90811	3.87256	3.759	3.91264	3.90234	3.71788	3.75318	4.03954	3.84862	3.92204	3.2023	4.02007	3.8527	4.01472	3.86917	4.0282	3.88301	3.85507	4.02943	3.79171	3.96522	3.5288	3.57555	4.93243
ALOX15B	5.17031	5.41942	2.3562	2.65985	4.72774	2.50978	3.97907	1.83437	3.05269	1.59705	4.17759	4.28532	0.057638	5.37254	4.56703	2.34486	3.15532	4.41762	4.67204	3.11784	2.01524	3.6471	4.47306	2.39317	4.99138	5.6084	4.27392	3.89735	5.19575	6.54794	3.19339	2.08238	3.5942	4.71087	3.17635	5.16527	0.137668	3.99205	6.27192	3.60984	0.128214	2.83834	3.92317	3.25006	4.09094	3.17206	3.88372	4.04946	0.454726
AR	0.145138	0.434976	0.556601	2.60003	0.200119	1.56061	0.665029	1.97975	1.77233	0.224054	0.600254	0.621862	1.53661	0.27753	0.0855317	0.456088	0.66592	0.750985	0.209134	0.601563	2.06837	0.87263	0.847021	0.710259	0.502783	0.963715	0.34511	0.723445	1.06296	0.46152	0.428343	0.247	0.95244	0.619966	0.617742	0.213183	1.18165	0.392704	0.21065	0.541151	0.219797	1.27425	1.24702	1.45148	1.57215	1.22643	0.785037	0.102712	1.12428
ARPC1B	5.58518	5.77263	5.27415	4.7469	5.13987	4.89155	5.32343	3.98138	5.08989	6.53963	5.2033	4.94865	5.29965	4.60823	5.16955	5.01005	5.1661	5.14136	4.88117	5.13091	3.99061	5.03251	4.89092	5.68602	5.85352	5.35318	5.02595	4.85329	4.99421	5.52454	4.74484	5.11631	5.49189	4.75303	5.2046	6.1052	4.33727	5.23306	5.33355	4.82373	6.01569	4.70301	4.24927	5.10435	4.77452	5.37592	5.36217	5.91858	3.90166
ASF1A	3.3826	3.86116	3.82443	4.07483	3.31959	4.75389	3.82639	3.59243	4.27607	3.04119	3.2732	3.68264	4.07696	3.6539	3.72916	3.80771	3.69824	3.39481	3.58483	3.4388	4.15218	3.69856	3.60972	3.73684	3.69572	3.65407	3.26147	3.29942	3.85441	3.5711	3.69966	3.52686	3.93011	3.99641	3.69648	1.91566	3.89324	3.87844	3.5992	3.59331	3.45471	3.97484	3.71733	3.93769	4.19243	3.78471	3.75004	2.82115	3.98891
ASPH	2.30346	2.45348	2.03688	2.92056	1.80961	2.80662	2.22984	3.60929	1.74054	2.31761	2.25255	2.81724	3.31446	2.9286	3.26959	2.06548	2.72693	2.62873	2.58285	2.59508	3.17466	2.26009	2.72294	2.03876	1.93533	2.098	2.61982	2.98937	3.48116	2.55675	1.8178	2.48907	2.8578	2.84694	2.17052	0.719259	2.84745	2.21614	2.0344	2.84826	2.74209	2.19858	2.90233	3.1291	2.12878	2.62493	2.12798	1.14613	3.28964
ATF7IP	3.15725	3.14432	3.16529	4.00916	2.74274	3.05285	3.7937	3.1882	4.04278	2.61076	3.2482	3.72471	3.03222	3.54475	3.30147	3.6195	3.18745	3.62175	3.14433	3.60012	3.91153	3.79088	3.65812	3.03578	3.22309	3.37618	3.56804	3.20212	3.35792	2.98464	3.70628	3.22247	3.71001	3.62644	3.69408	1.84355	3.59545	3.90824	3.08931	3.74784	3.37709	3.84798	3.80359	3.48767	3.97666	3.43153	3.8276	2.29035	3.68373
ATM	1.63948	1.81802	1.04569	1.89181	1.29238	1.43179	1.9413	1.69142	1.42841	2.06394	1.75796	2.07862	1.84772	2.02014	1.69426	1.73882	1.8335	1.88695	1.40773	2.70151	1.66387	1.82586	1.96332	1.45293	1.72087	1.23237	1.83476	1.60986	1.58825	1.54794	1.95658	1.59693	1.80224	1.57956	1.92555	0.394116	2.10093	2.23132	1.31351	2.13527	1.23995	1.85725	2.00635	1.45886	1.95297	2.10599	2.37741	0.750328	1.42303
AURKA	0.716098	1.16252	0.712326	0.414974	0.419624	0.806712	0.906182	0.799395	0.496929	1.47521	0.731788	0.840947	0.767691	0.548674	1.57953	0.631008	0.800902	0.933586	0.646754	1.35721	0.799008	0.966744	1.11763	0.927688	1.217	0.560114	0.745483	0.977144	0.740406	1.05792	0.49943	0.911454	1.77522	1.05191	0.689031	0.513551	0.87055	0.481762	0.600898	0.746577	1.80459	0.726327	0.852394	0.647556	0.882955	1.2505	1.56159	0.504401	1.22581
AXL	3.2351	3.50797	2.87489	2.79244	2.48003	2.55812	3.24147	2.38774	2.38672	2.95915	3.77308	3.72183	1.63691	3.32745	2.37428	3.76908	2.80353	3.24939	2.96452	3.91733	3.6514	3.67304	4.16552	2.32999	3.95966	2.27357	4.03886	3.78554	2.63232	2.93449	3.09695	3.32272	3.5775	3.0529	3.6113	3.98725	2.69391	3.28617	3.09087	4.22225	1.88298	4.18127	3.04005	3.08798	4.13667	3.12283	4.02179	3.64437	3.35651
BAG3	5.33041	4.98294	4.36314	4.17882	5.23699	3.81668	4.61616	3.95247	4.37212	3.85251	4.88177	4.7911	4.09128	5.27347	6.04589	4.6352	4.42829	4.96775	5.46754	4.69763	4.14939	4.54391	5.25134	4.77688	4.72684	6.24535	5.77299	4.83373	3.93381	5.67423	5.15248	5.37546	4.37904	4.8921	4.34827	3.84556	3.89429	4.82416	5.08663	4.75837	4.89955	4.61644	4.52855	4.03576	4.52907	4.75986	4.56973	5.02095	4.20117
BCL6	2.71575	3.18153	1.77513	2.6993	2.18405	2.34421	2.43107	2.09872	2.56879	3.00661	2.83016	2.89643	3.38356	3.60929	2.06052	3.00645	2.99478	3.20973	2.95136	3.00429	2.38663	3.10613	3.51931	2.58731	2.70326	3.19572	3.08685	3.33072	2.48122	3.08034	3.84636	2.90026	3.03103	2.7897	3.49817	1.89926	2.22969	3.36654	2.91085	3.24384	1.8327	2.97752	2.83585	2.97251	2.95443	3.3633	2.87712	2.37382	2.3899
BHLHE40	6.94171	6.96354	5.14913	5.41657	5.67755	5.77744	6.50078	4.54351	6.79547	6.0892	6.63162	6.43671	3.81495	7.42918	7.17563	5.61212	4.76144	6.95012	7.2029	6.43804	5.87732	7.38928	6.49427	6.56263	6.36901	6.81557	6.60723	6.223	7.42488	7.65374	6.38208	6.58204	6.03814	5.80497	6.17564	3.69484	4.51008	6.73577	6.26533	7.10943	3.86351	6.03463	6.493	3.27926	6.80227	5.96167	6.22555	5.15545	4.02294
BLK	0.0217873	0.547683	0.161507	0.0526944	0.027149	0.0124575	0.16292	0.0292983	0.0211184	0.990308	0.0528246	0.168683	0.542838	0.0535376	0.0208377	0.0477996	0.228505	0.128661	0.0359493	1.81449	0	0.0294979	0.514517	0.867913	1.01639	0.0278123	0.231198	0.285124	0.0270872	0.0317942	0.0386567	0	1.65772	0.0274991	0.0809001	0.448803	0.0200965	0.0939711	0.290009	0.0458366	0.0584683	0.0495741	0	0.743359	0.0331452	1.3232	1.82551	0.0555474	0.0196887
BLVRA	4.58055	4.50091	4.49698	4.18234	4.46884	4.26473	4.45354	3.79719	4.69744	5.08171	4.38197	4.89712	4.03633	4.42237	4.88504	4.39044	4.06418	4.37483	4.70209	4.61047	3.70566	4.15594	4.32482	4.75205	5.03527	4.53154	4.13724	3.71926	4.27609	4.28551	4.05085	4.38006	4.90148	4.38519	4.19783	5.14391	4.17293	4.21712	4.88244	4.2152	5.48012	4.43044	4.40386	4.0922	4.35889	4.3533	4.28557	5.24498	3.92665
BMI1	3.32946	3.64708	2.78199	4.17233	3.26558	3.37685	3.28974	3.7357	3.54789	3.53385	3.40857	3.73481	3.60617	3.42862	3.03087	3.45058	3.14775	3.83306	3.51293	3.51878	3.78328	3.52519	3.32521	3.32971	3.96101	3.15511	3.48178	2.86599	3.4923	2.87617	3.78881	3.61361	3.25276	3.58515	3.58992	2.14161	3.74029	3.55312	3.56594	3.85178	3.24489	3.68924	3.70835	3.61416	3.72133	3.66781	3.78004	2.91711	3.416
BRAF	2.38579	2.18627	1.88807	2.46236	1.90003	1.97429	2.30227	2.39979	2.04582	2.05404	2.2795	2.6438	2.36524	2.58444	2.40796	2.2206	2.20374	2.67032	2.36669	2.43411	2.4911	2.51526	2.57728	2.21899	1.98343	2.24069	2.48838	2.16617	2.42992	2.25572	2.56877	2.44776	2.22866	2.22958	2.43894	0.741903	2.65415	2.60251	2.27261	2.65632	2.80926	2.36422	2.79531	2.3697	2.32867	2.15257	2.41694	1.67295	2.57668
BRCA1	0.691028	0.791049	0.927982	1.09753	0.510959	0.764506	0.894717	1.63144	0.605404	0.80519	0.669167	1.25774	0.608857	0.891692	1.31143	0.701598	0.680553	0.882731	0.971366	1.31781	0.859857	0.917316	1.0941	0.765325	0.695843	0.880189	1.26987	0.655006	1.5353	0.753407	0.646376	0.746367	1.02348	1.04452	0.639009	0.377045	1.44884	0.934682	0.709833	1.01052	0.824645	0.851656	1.09625	1.60893	0.820757	1.36947	1.04745	0.342262	1.03753
BRD7	3.2953	3.1779	3.1854	3.29201	2.6927	3.36431	3.14368	3.26052	3.0293	2.81955	3.05133	3.26177	3.32306	3.26614	3.33029	3.44583	3.08006	3.21329	3.1257	3.14797	3.3788	3.3459	3.27769	3.26005	3.2149	3.21909	3.13823	2.83408	3.06107	2.94905	3.28745	3.28081	3.27282	3.44195	3.3208	2.25852	3.36406	3.2754	3.09273	3.29661	3.61562	3.35364	3.61153	3.17769	3.26956	3.08264	3.34463	2.85405	3.34874
BTG3	4.6525	4.98094	3.87705	4.58855	4.26802	4.53713	4.31903	4.42984	4.58705	4.15202	4.30045	4.32879	3.82925	4.98881	5.42451	3.9513	4.00819	4.51165	5.2196	4.2038	3.85791	4.36692	4.86166	4.46271	5.00267	5.33302	4.39546	3.74779	4.31	4.98243	4.5906	4.45181	4.15533	4.5596	4.06317	3.62601	4.05959	4.54394	4.8367	4.67097	3.91501	4.49744	4.57268	4.17299	4.77548	4.29365	4.26001	4.26314	3.55523
CAV1	5.36923	5.76681	4.87789	5.54899	5.6026	4.41848	6.17653	4.53055	4.01752	4.62737	5.66889	5.75132	6.27775	4.65904	4.02711	6.20299	4.94132	8.54531	6.39651	6.41535	4.57761	6.88084	5.32929	5.33035	4.68035	6.74814	7.06606	5.59437	3.62729	4.60989	7.69965	5.80501	5.70841	7.15485	5.29924	4.96032	4.40698	5.85134	5.79193	6.24204	5.40881	4.78618	3.85255	5.60774	7.41037	5.24298	6.36632	5.34338	6.52501
CBX7	4.01423	3.48757	3.10404	3.97777	3.38612	3.98133	3.68884	3.97193	3.85101	3.51063	3.05116	4.33077	4.08388	3.74367	3.73166	4.26669	4.14441	3.29304	4.21804	3.52277	4.37802	3.98068	3.39637	3.96646	3.18626	4.07462	3.20967	3.44654	4.05882	3.48454	4.33185	3.77585	3.65723	4.06824	4.33617	2.38056	3.49087	4.17196	3.46673	4.00429	2.6412	3.94751	3.79142	3.98617	3.70456	4.24432	4.12451	3.2783	3.49347
CBX8	1.37938	1.44939	2.57714	1.70676	1.16221	1.76018	1.88091	1.72489	2.00257	1.19659	1.54525	1.26235	1.88131	1.33126	1.64025	1.63791	2.26543	1.76597	1.47264	1.33531	1.75881	1.55674	1.32199	1.81999	1.68285	1.58102	1.10563	1.43867	2.02279	1.77448	0.84162	1.10392	1.60211	1.61765	1.35918	0.851384	2.5059	1.2888	1.28171	0.982269	2.36024	1.74342	1.40305	1.54586	1.77573	1.51936	1.48311	1.19916	2.24791
CCND1	6.92941	6.60554	6.74408	7.884	6.22176	6.59786	6.8135	6.48939	6.95081	4.89491	7.19979	6.7542	5.20587	6.64164	6.88441	6.85033	6.12467	6.45376	6.45391	6.42493	6.62801	6.93755	6.857	6.04347	6.66463	6.64264	7.63385	6.25783	6.80242	6.55646	6.56899	6.83916	6.51663	6.25377	5.92371	7.56015	6.80558	7.21393	7.03659	6.93262	5.76085	7.3685	6.96067	5.98914	7.52407	6.5694	6.54471	6.45521	7.31289
CDK1	1.0392	1.64831	1.48214	1.13011	0.656624	1.3448	1.83626	1.02241	1.93955	1.69	0.654562	1.43107	0.899306	1.19077	2.16002	1.20499	1.09758	1.23979	1.00754	1.83745	1.39613	1.28109	1.15244	1.55551	1.74622	1.49799	0.748708	1.14031	1.44548	1.73574	1.03725	1.25133	2.00588	2.04515	0.786972	0.616764	1.81885	0.993162	1.33689	1.41385	1.83885	0.881055	1.08189	1.34796	1.2773	1.96242	1.7683	0.661316	1.89261
CDK18	2.89804	2.46494	2.72919	2.37714	2.28692	2.31016	2.75634	2.56533	2.4927	2.24671	2.94136	3.00845	2.73711	2.60439	2.80055	2.89351	2.64946	2.48222	2.88683	2.34709	2.99422	2.83276	2.84689	2.13289	2.28683	2.43482	2.47321	2.4499	3.02146	3.0006	2.94169	2.67214	2.34223	2.23077	2.91067	1.94134	2.42472	2.5842	2.7261	2.6693	2.771	2.90008	3.36504	2.33601	2.34232	2.64134	2.66413	2.58306	2.10768
CDK2AP1	4.01684	4.45239	3.69404	4.07445	3.79286	4.04878	4.29321	3.7684	4.60202	3.82322	3.74305	3.81298	3.81288	3.74267	3.99471	4.12925	3.67365	3.86208	3.83934	4.03611	4.02539	4.07526	3.99895	4.0699	3.94182	4.39507	3.88129	3.85126	3.81166	3.98673	3.9716	3.8569	4.22881	3.96302	3.95491	0.567507	3.88868	3.86277	3.83589	3.79011	4.51441	4.13526	3.75813	3.7282	4.60609	3.58225	4.13595	2.74433	3.56722
CDK4	4.40895	4.37619	3.85427	4.32146	3.65115	4.90352	4.25309	4.65452	2.93859	3.79326	4.77456	4.71655	4.02968	4.54779	4.82249	4.73308	4.18633	4.60227	4.86036	4.49251	4.61724	4.59639	4.38411	4.38165	4.36376	3.94853	4.44948	4.2609	4.64133	4.37265	4.12284	4.73732	4.37131	4.72915	4.22932	2.75693	4.48164	4.33344	4.18186	4.21378	4.45022	4.65321	4.64659	3.97892	4.3144	4.24762	4.61492	4.85837	4.61071
CDK6	1.39364	0.751231	1.08432	1.19414	1.07307	0.801499	1.34115	0.751178	0.530887	1.9922	1.22906	1.42899	1.37329	0.698849	0.351036	1.51548	1.09054	0.843447	0.78281	1.43926	0.865347	0.740138	1.38637	0.70386	1.04913	0.735107	0.885269	1.77081	1.18921	0.659595	0.744007	1.1871	1.52911	0.714409	0.896314	0.405127	1.46963	0.786676	0.69991	1.62843	2.30413	1.23971	1.51893	1.04233	0.769742	1.1945	1.32663	0.26524	1.79035
CDKN1A	6.65906	6.23362	6.77642	7.19589	5.8955	6.51589	6.93353	6.23859	6.46831	5.63154	6.7328	5.82359	5.23799	6.62395	6.72299	5.68307	6.38596	7.46829	6.95491	6.23396	3.85619	6.96931	6.59072	6.71227	6.40716	7.9613	7.28073	5.8779	6.82392	6.71779	6.07709	5.59558	6.65097	6.77368	4.44977	7.28302	7.53779	6.54642	5.99478	5.84584	6.96965	6.54831	4.54768	5.77719	6.4283	7.3114	5.81744	6.4016	6.43595
CDKN1B	4.34096	4.60038	4.40278	4.58993	4.05465	4.66619	4.61521	5.06846	3.66627	4.71352	4.43941	4.94923	5.08326	5.17796	5.0081	4.77389	4.44192	4.76316	4.85121	4.64721	5.53408	4.60711	5.00311	4.35326	5.11775	3.72	4.49786	4.53601	4.67376	4.59704	4.62671	4.3088	4.81913	4.87463	4.77824	3.34212	4.46072	4.32275	4.50539	4.64413	4.40034	4.96186	5.07799	4.90688	4.80045	4.49119	4.77869	3.99608	4.33093
CDKN1C	2.15083	2.37396	2.49061	2.43455	2.30618	1.73093	2.02971	1.79774	2.82933	1.55593	2.38166	2.01648	2.58003	2.02241	1.0224	2.22177	1.98815	2.4606	1.8135	1.69368	2.18725	2.53022	2.90916	2.5572	3.47751	1.95675	2.03452	2.5973	1.64717	1.57446	2.23599	1.50549	2.54588	1.60277	2.09227	2.83022	1.55309	1.89816	2.90212	2.05857	1.33545	2.3884	1.55013	2.99472	2.75294	2.56723	2.46232	2.68515	3.80158
CDKN2A	2.37486	2.24439	1.32308	0.536881	1.46461	0.322121	0.901379	0.184689	0.774031	1.34787	2.18066	0.346421	0.188256	0.524888	3.15661	0.250414	0.387496	0.466014	1.04745	0.893313	0.417112	0.261385	0.783637	0.719594	1.17268	0.690598	1.13934	0.609895	0.0635858	2.95221	0.63316	0.668075	0.582364	0.780215	0.429017	3.55377	0.237536	0.482463	0.782403	0.418646	0.389287	0.649034	0.243415	0.84692	0.617412	2.28221	0.651084	3.04557	0.436897
CDKN2AIP	3.05338	3.10004	2.68869	3.65096	2.67392	3.13766	3.02809	3.65069	2.75095	2.83711	2.87561	3.38083	3.21087	3.26047	3.01557	3.43559	3.13767	3.2997	3.15288	3.06223	3.20904	3.35526	2.97794	2.6852	2.98175	2.79225	3.15182	2.77833	3.08227	2.49713	2.97291	2.97872	3.21077	3.171	3.28201	0.94948	3.19875	3.39649	2.88755	3.11318	2.84813	3.30194	3.47662	3.01751	3.1899	2.93882	3.08787	2.07908	3.77383
CDKN2B	2.4893	2.7728	1.61493	0.710823	1.95947	0.949077	2.12017	0.675044	1.25867	1.0885	2.31145	0.895634	1.39259	1.64488	1.48808	1.04823	1.45974	1.15826	1.98905	2.70893	1.31474	1.55564	1.75697	1.52007	0.986413	2.20697	2.86387	2.91826	0.397536	2.49614	2.36228	2.07675	1.41454	1.3905	0.824574	2.08381	1.81023	1.90064	1.88357	2.34175	1.30606	1.18766	0.433085	0.756574	2.15386	1.31413	1.47199	2.06035	1.43704
CEBPB	4.75717	5.2639	4.80031	4.87402	5.03104	4.23883	4.67335	5.11515	5.37061	5.28408	4.57968	4.13044	4.86921	4.66033	4.78111	4.8703	5.52403	4.47907	5.09917	4.26604	3.99034	4.67907	4.87535	5.95376	5.24744	5.55839	4.56723	4.30012	3.52663	5.21807	4.98527	4.84912	4.7615	4.66309	5.3816	5.65884	4.77074	5.02262	5.112	5.25492	4.92406	4.51059	4.64381	5.92482	4.79221	5.32392	4.4983	5.66459	5.1325
CENPA	0.266283	0.561752	0.256633	0.0683497	0.166967	0.44051	0.516224	0.136692	0.313671	0.803235	0.19475	0.232959	0.077687	0.117066	0.520644	0.174046	0.405977	0.162094	0.113011	0.551869	0.103327	0.450915	0.521537	0.534945	0.666085	0.273563	0.183417	0.245867	0.0916375	0.428048	0.178304	0.387661	0.891425	0.570214	0.249757	0	0.356479	0.236138	0.351869	0.38398	1.00728	0.279979	0.228917	0.240505	0.4198	0.450384	0.747181	0.279672	0.180307
CHEK1	0.867642	1.06817	1.34301	1.05757	0.960561	1.12243	1.1462	1.33939	0.913349	0.823208	0.850413	1.18861	0.933302	1.29932	1.42029	0.958156	0.857016	0.720022	1.1288	1.07432	0.936649	1.14095	1.06705	1.08765	1.29565	1.08691	1.37422	0.706321	1.58821	0.904168	0.672509	1.0068	1.08583	1.26698	0.938783	1.17322	1.31445	0.979958	1.11855	0.982905	1.96175	1.169	1.10024	1.09537	1.22188	1.00721	1.14946	1.24656	1.08617
CKB	4.81436	4.59583	7.62309	6.30678	4.74652	6.13709	4.88157	5.06787	5.46339	5.51378	5.51359	4.43852	8.32561	4.9038	5.05529	4.65541	6.96139	5.30868	5.32221	4.1438	6.44974	4.84889	5.04955	6.47484	5.59179	5.51352	4.72211	6.97762	6.64683	5.52151	4.79239	4.74733	6.45689	5.01834	4.75311	6.64629	6.13256	4.57674	6.02527	4.80293	4.40312	4.32453	4.18202	6.62104	4.77305	5.2757	4.26265	5.93195	8.46205
CPEB1	1.07561	0.733034	0.718582	0.138005	0.609478	0.256241	0.360175	0.540113	0.594914	0.0669556	1.00216	1.01239	0.339622	0.676728	1.14726	1.01331	0.326061	0.417737	1.55534	0.659533	1.50114	0.588057	0.683647	0.186585	0.650485	0.416743	0.184048	0.368323	1.82016	0.531621	0.85399	1.0234	0.249429	0.702932	0.530407	0.693484	0.587199	0.344925	0.580431	0.848198	0.0344713	0.708074	1.03548	0.425476	0.618941	0.408214	0.704702	0.763075	0.0366197
CSNK1A1	2.77323	2.84545	2.19735	3.48019	1.94298	3.59931	3.11923	3.31092	2.2343	2.64989	3.42074	3.61335	2.90656	3.39441	3.3851	3.36261	2.98335	3.94006	3.04981	3.52092	3.15382	3.75038	3.59314	3.03005	3.18097	2.82242	3.92205	3.44561	3.36485	3.51268	3.16096	3.48258	3.12426	3.41887	3.51842	1.61014	3.29551	4.09748	2.53703	3.92634	2.79223	3.68783	3.52361	2.2359	3.59934	3.28002	3.63574	2.01537	3.48979
CSNK2A1	3.73996	3.66069	3.36142	3.8785	3.19024	3.50061	3.79988	3.94423	3.24448	3.46404	3.70599	4.03887	3.90792	3.83075	3.83701	3.87883	3.59823	4.02035	3.77131	3.7971	3.94879	3.99349	4.15874	3.49759	3.809	3.53323	3.87038	3.69898	3.6659	3.50824	3.8166	3.81054	4.03228	4.01622	3.86931	2.75271	3.95919	3.78082	3.46766	3.96558	3.56136	3.93147	4.13689	3.68238	4.04767	3.65366	3.84162	3.25441	4.17739
CTNNAL1	5.58933	4.51849	4.17016	5.78394	5.2547	6.13339	5.85977	4.67156	4.3581	3.89438	5.51639	5.93642	5.60357	6.18461	6.25197	6.42137	5.25739	5.699	6.21685	5.52621	4.7243	5.9731	5.58408	5.53622	5.38215	5.59986	6.23481	4.92608	4.99986	4.93714	6.17835	6.21642	5.14119	6.17787	5.52288	4.30396	5.27265	6.64125	5.55983	5.77503	3.73256	6.12284	6.54868	5.33269	6.61323	5.45575	6.11645	5.34123	5.04721
CXCL1	0.862104	1.59064	0.304716	0.103309	0.262397	0.436732	0.762335	0.0310045	0.0465455	1.15443	0.757926	0.399676	0.0302132	0.242722	0.489928	0.0751972	0.525505	0.306294	0.284732	0.966941	0.0907422	0.788494	0.882853	0.686427	0.463697	0.638297	1.24166	1.23951	0.0144041	3.54056	0.100155	0.17191	0.291342	0.0993862	0.474865	0.637315	0.125618	0.360019	0.402728	0.932995	0.089317	0.242338	0.0157299	0.0863514	0.167412	0.462681	0.201434	0.576254	0.113003
DDB2	3.19297	3.26096	2.71736	3.50044	3.21634	2.49893	3.33376	2.67317	3.02585	2.95649	3.06467	2.97325	2.17189	3.22831	2.66426	3.08188	2.24112	2.34576	3.22762	3.1106	2.11538	3.29374	3.07705	2.5931	3.12075	2.82748	3.19756	1.99027	2.30863	2.71175	2.94785	3.0873	3.47039	2.85445	2.70132	3.88301	3.06301	3.0469	2.51375	2.61123	4.08773	2.93924	2.96842	2.74355	3.04415	2.93269	2.99115	3.1873	1.78777
DEK	5.03228	4.98207	4.07874	5.32955	4.38544	5.34169	5.11715	5.04161	3.89489	4.08843	4.79085	5.50497	5.37162	5.4679	5.25206	5.42836	5.15269	5.092	5.18511	5.04763	5.3304	5.03918	5.35546	4.94119	4.83674	4.69429	5.17155	4.8965	5.23096	4.90867	5.17191	5.25437	5.39192	5.59891	5.4971	3.11991	5.4566	5.53988	4.61551	5.50448	3.83075	5.33562	5.93714	4.66768	5.16965	5.2316	5.43205	4.03431	5.46962
DGCR8	2.41579	2.44607	2.08839	2.61352	1.83905	2.01392	2.61939	2.45921	2.62305	2.31565	2.27049	2.43174	2.42442	2.35473	2.45462	2.33338	2.55639	2.75986	2.27055	2.68187	2.62054	2.81838	2.36776	2.4575	2.41606	2.05231	2.65134	2.33261	2.35938	2.51377	2.5472	2.46329	2.41349	2.26249	2.90997	1.89242	2.59792	2.50647	2.0606	2.41709	2.17385	2.62055	2.2267	2.09709	2.22239	2.58354	2.5782	2.21027	2.77228
DHCR24	4.84961	4.13108	2.97554	3.21895	4.37683	3.63888	3.93638	2.07023	4.2199	3.20344	4.66691	5.20415	3.61832	4.11748	4.19435	4.06447	3.99054	5.06065	3.86802	3.99287	2.54845	3.85692	3.62821	3.40241	3.858	3.62397	4.64273	4.88989	4.27311	4.95756	3.4925	2.98516	4.04538	4.10085	3.96568	3.67942	4.06639	3.17605	3.12794	4.35444	5.00671	3.88843	4.11135	2.75509	3.502	3.48772	3.07133	3.41633	3.61312
DHX9	4.43673	4.75393	4.30797	4.92366	3.84358	4.63077	4.82797	4.85879	4.11836	4.36344	4.85953	5.06068	4.92068	4.8772	4.73047	5.15122	4.63683	5.13194	4.51604	5.06405	4.91758	5.05598	5.07715	4.75233	4.88038	4.81369	5.31136	4.88493	4.68112	4.95511	4.70835	4.74726	5.12802	4.9036	5.12356	2.50854	4.99844	5.33678	4.24557	5.18353	4.36711	5.21884	5.02543	4.20998	5.05864	5.03842	5.20862	3.9063	5.21662
DLX2	0.0522925	0.0848042	0	0.0588687	0.106752	0.0333338	0.752711	0	0.0204957	0.104448	0.0512834	0.0858171	0.0394252	0.0401467	0.0168723	0.0278001	0.0288303	0.14171	0.0130225	0.137757	0.0403002	0.0705385	0.0208231	0.020772	0.0734578	0.02572	0.0272337	0.139472	0.0188274	0.0410017	0.0179901	0.0215656	0.187719	0.00895162	0.0157452	0	0.00815863	0.129613	0.0313315	0.0444961	0.236782	0.0747926	0.0137374	0.147519	0.111748	0.0875744	0.0398714	0.0227156	0.0254213
DPY30	4.25284	4.54897	4.61309	5.15088	4.37421	5.9344	4.25077	4.54746	4.788	3.40823	3.87422	3.69536	4.55926	4.19586	4.64094	4.04789	4.17007	3.8088	4.55884	4.04507	4.40326	4.01134	3.98727	4.84821	4.35013	4.77355	3.76966	3.64558	4.42238	4.05813	4.37859	4.07695	4.33427	4.61049	3.88428	3.91029	4.55952	4.08654	4.39599	3.7591	4.41518	4.21825	4.11777	5.09803	4.59497	4.1472	3.92643	4.51247	3.80411
DUSP16	3.06968	2.82294	3.24659	3.34896	2.41207	3.35706	3.51112	3.37669	2.85964	3.06823	3.48321	3.58984	2.8911	3.56109	3.41141	3.27349	3.16006	3.9906	3.22148	3.36076	3.48267	3.33379	4.10776	3.29999	3.35136	4.11681	3.44593	3.16481	3.56051	3.68751	3.44662	3.33793	3.4405	3.63902	3.06974	1.83143	3.71698	3.54709	2.83917	3.80504	5.17789	3.46005	3.59161	3.16525	3.28875	3.27528	3.22806	2.33548	3.34145
DUSP3	4.19647	3.93178	3.64075	3.73472	3.72676	4.16264	3.93679	4.21952	3.53618	3.65041	4.52136	4.40056	3.88417	4.20176	4.5923	3.98577	3.96995	4.04168	4.34724	4.22635	4.04239	3.99479	4.63462	4.07071	3.88553	4.48702	4.38211	4.25819	4.70944	4.21554	3.80171	4.44664	3.94334	4.06376	4.12932	3.6398	3.95429	4.22147	4.00847	4.50194	3.56642	4.29128	4.65877	3.68555	3.52707	3.91541	3.99652	3.95736	4.07817
E2F1	1.9546	2.28314	3.14303	2.36799	1.7156	2.17885	2.50919	1.91985	2.23819	2.54705	2.2479	2.84561	1.04084	2.10557	2.98442	1.764	1.08793	1.46061	3.06986	2.25681	1.28508	2.59155	2.64517	2.31637	2.16724	2.79692	2.98019	1.46337	3.70981	2.20439	1.38295	1.94832	1.97539	2.41554	1.43949	2.87076	2.92626	2.09814	2.8449	1.98586	2.67287	2.27839	2.69673	1.38121	2.25253	2.6381	2.23833	2.09327	3.15885
EHF	1.84108	2.73057	0.300577	0.764514	0.519426	0.630077	1.8598	0.415524	0.305396	0.812529	1.84367	0.975162	0.197808	2.48919	0.526844	1.14197	0.98849	3.46362	1.87614	1.85923	0.629189	1.71411	1.31032	0.965368	0.839932	1.75236	3.92761	1.61566	0.400774	3.38585	1.35807	2.2133	1.73423	1.8566	0.975263	0.721899	0.382257	1.59141	1.24533	2.37842	0.401431	0.233461	1.03531	0.269085	1.41028	1.14133	1.46382	0.569088	1.59422
ENDOG	2.02544	1.51938	3.3538	2.83929	2.48365	2.98953	2.06266	3.13076	3.02553	3.19875	2.52818	1.85283	2.88533	1.72776	3.31226	2.21065	2.74487	1.93233	2.36709	1.43856	2.25362	1.88551	1.91663	3.63852	2.98686	1.88338	2.24199	2.41538	2.60452	1.91687	2.14867	2.46367	2.32116	2.17041	2.40501	2.70068	2.06215	2.76654	2.62104	2.47616	3.51934	2.52223	1.84082	3.06461	2.10644	2.37725	1.98507	3.06343	2.68446
EPHA3	0.611991	1.67821	1.21305	1.11613	1.49246	0.88982	1.89481	0.620907	1.33443	2.00258	1.71898	1.07779	2.62619	1.1856	0.216961	1.39288	0.825774	1.11498	0.260289	2.22783	1.07248	1.14991	1.49686	1.27745	1.21722	0.897242	1.08941	2.81612	1.00951	1.12024	1.39993	1.03718	2.14335	1.08714	0.990179	0.454667	1.90138	1.47795	0.931056	1.20079	1.54466	0.991747	0.434301	1.29766	2.09295	1.7275	1.72188	0.2688	1.30995
ERRFI1	4.87955	3.87347	3.98673	4.84734	3.90169	4.17619	5.29049	5.79575	4.65911	2.88869	4.47239	4.07486	3.64071	4.49395	5.07353	5.31535	5.51322	5.92521	4.53214	4.3433	3.85612	5.01725	5.73308	5.5726	3.65468	6.99371	4.57488	4.11	3.8575	4.88948	7.11957	5.4005	4.36543	6.25757	5.27494	2.48302	5.40257	5.82937	4.80663	5.6741	4.08684	4.69015	4.26705	4.31547	5.17027	6.71844	4.52788	3.57555	4.24302
ETS1	3.74779	4.02708	4.31538	3.87603	3.7461	3.68837	4.60843	4.47381	4.31357	4.8236	3.78643	4.76616	3.76849	4.45455	2.81066	4.27824	4.16586	4.41845	3.23243	5.04948	4.5194	5.14584	4.44538	4.42279	4.23115	4.3258	4.01565	4.10881	4.19126	3.96616	4.30518	3.76896	4.98407	4.45732	4.76878	1.66911	4.42673	4.4998	3.6162	4.89659	3.63975	4.63641	3.18501	4.17166	4.2966	5.02265	4.97466	2.3821	4.42339
ETS2	4.03983	4.25714	4.40447	4.27496	3.96295	3.50219	4.32974	3.76847	4.52091	4.49217	3.82775	4.32973	4.31971	4.22973	3.4499	4.50418	4.4408	4.71947	4.055	4.37399	4.03146	4.62122	4.44635	4.36611	3.90962	5.21108	4.09319	4.04928	3.9023	4.32268	4.53694	4.09022	4.78321	4.49254	4.62957	2.00134	4.10634	4.03481	4.23228	4.34731	4.28511	3.66869	3.78927	4.0234	4.17862	4.66544	4.35378	2.91343	4.54702
EWSR1	4.24055	4.27565	3.95808	4.76594	3.88295	3.9362	4.63734	4.57668	4.52865	4.37386	3.90944	4.25605	4.67731	4.08227	4.33928	4.39366	4.53437	4.19918	4.30703	4.39884	4.57557	4.51387	4.26946	4.90277	4.16871	4.64195	4.1361	4.02689	4.07375	4.24106	4.72535	4.21441	4.66487	4.39293	4.79879	3.41202	4.20696	4.35899	3.95666	4.11863	4.19551	4.26997	3.92177	4.50053	4.57391	4.68541	4.61683	4.18851	4.51545
EZH2	0.963115	1.32448	1.0985	0.782687	0.646118	0.998466	1.64766	0.852997	0.922863	1.82863	0.621724	1.05626	0.540917	1.29202	2.00754	0.791559	1.01255	0.919666	1.0259	1.74041	1.3393	1.39757	1.48946	1.26884	1.30423	0.910845	1.04315	0.680284	1.30255	1.57692	0.810713	0.885474	1.52836	1.36621	1.17483	0.788033	1.22017	0.713808	1.04355	0.868948	1.62262	0.804882	1.34278	0.855005	1.31097	1.42304	1.6371	0.858383	1.10241
FASTK	3.85108	4.03788	4.69315	4.3138	3.81685	4.14101	4.25942	4.25535	4.4908	4.76964	3.87394	3.67549	4.81098	3.4248	3.96711	4.00696	4.3217	3.8447	4.01279	3.70983	4.13161	3.94056	4.18852	4.59636	4.53271	3.9604	3.50919	3.72578	3.71285	4.14949	4.06855	3.80427	4.01269	3.76009	3.92898	5.7794	3.95435	3.53897	3.94246	3.30854	5.57459	3.86989	3.678	4.49573	3.78341	4.13347	3.88414	4.90205	4.36551
FBXO31	2.64461	2.78505	2.56127	2.65578	2.44753	2.44914	2.8214	2.84409	2.50484	2.52	3.05065	3.0715	2.41402	2.8009	2.75952	3.23976	2.52171	2.50183	2.64786	2.83184	2.87959	2.97712	3.38388	2.51238	3.10647	2.38906	2.7146	2.59492	2.8851	2.57832	2.99392	2.80578	2.72035	2.69187	3.04197	3.03994	2.87366	2.79494	2.72987	2.95897	2.84237	3.17252	3.13796	2.54215	3.0966	2.9246	3.05348	3.03345	2.74131
FOS	6.79382	7.27061	7.74738	6.50487	3.84314	7.2602	7.36395	6.40406	6.40865	4.10084	6.58053	5.80984	7.26442	6.7057	5.59759	6.66561	9.52187	10.2826	6.7817	6.60425	6.03049	9.14739	7.40142	8.28932	3.76224	7.43998	8.13378	8.86688	7.17806	7.91412	6.13245	6.10479	7.19937	8.31542	7.41923	3.69774	8.02341	5.72271	4.1217	8.15816	8.75534	5.04271	2.66946	7.91265	7.31275	9.22945	5.35989	3.51746	8.35489
FOXM1	0.584732	0.906728	0.546349	0.220978	0.235028	0.525354	0.976587	0.361167	0.46942	1.32315	0.617129	0.917138	0.420845	0.430657	1.36785	0.600876	0.750355	0.469945	0.669874	1.26703	1.17777	1.00422	1.10741	0.684047	1.06161	0.522253	0.614877	0.919239	0.357693	1.21109	0.519647	1.00093	1.28494	0.838851	0.682925	0.197785	1.00777	0.52997	0.470919	0.737941	1.80059	0.71469	0.875968	0.403018	0.824919	0.872817	1.24857	0.265487	0.735946
FOXO3	2.97804	3.17114	2.70457	3.32502	2.4621	2.53593	3.1689	3.56744	3.1349	2.89122	3.17424	3.43109	2.93912	3.41837	2.68246	3.19146	2.91596	3.59125	3.02436	3.20973	3.44657	3.26735	4.04031	2.89987	3.37855	3.55106	3.39056	3.20197	3.04306	2.99198	4.10623	3.05066	3.39969	3.39726	3.33579	1.53862	3.03927	3.61011	2.9635	3.55108	2.32154	3.48782	3.65243	3.17418	3.48709	3.5214	3.44896	2.01874	3.42803
FXR1	3.5991	3.498	3.10361	3.47618	3.08701	3.38777	3.44031	3.6423	3.41533	2.92333	3.43991	3.56824	3.65259	3.57495	3.55131	3.56056	3.2225	3.73447	3.54944	3.54134	3.62408	3.56611	3.62774	3.29185	3.4279	3.63074	3.56749	3.14237	3.28706	3.33942	3.68963	3.76006	3.54548	3.51181	3.47809	2.09737	3.62747	3.6223	3.34243	3.59317	3.1222	3.64483	3.81652	3.53884	3.59746	3.39404	3.63151	2.98426	3.62232
G6PD	4.5322	4.5333	4.86802	4.30705	3.83008	4.4287	4.63698	3.46745	4.3519	4.76027	4.56435	4.77676	5.24764	4.21507	4.90161	4.91258	5.31086	4.48743	4.42339	4.20109	4.8233	4.43962	4.47947	4.55966	4.86819	4.48358	4.22032	4.60251	4.54133	4.27913	4.83648	4.73328	4.72266	4.57842	4.46267	4.60676	4.76953	4.94297	4.33437	4.57691	4.56682	4.72055	4.22003	4.3983	4.79108	4.77012	4.75684	4.43674	4.03675
GAPDH	8.71099	8.90798	9.69875	9.28422	8.59311	9.22485	8.91929	9.04774	9.46283	9.10645	8.79794	8.50279	8.65601	8.33665	9.43298	8.72654	8.50472	8.23554	8.80495	8.60496	8.75099	8.87476	9.17668	9.38854	9.35817	9.24778	8.75117	8.78699	9.51263	9.02904	8.61606	8.744	9.14577	8.73223	8.06627	9.29628	8.8357	8.52084	8.86843	8.20706	9.9872	8.81014	8.50634	9.14052	8.85474	9.05996	8.84588	9.48444	8.70419
GATA4	0.00592068	0.00485749	0.0196591	0	0	0.112699	0.0106152	0.00456364	0.00459217	0.0179898	0	0.00536333	0	0.00452849	0.00377664	0.007486	0	0	0	0.0301952	0	0	0.00466594	0.00465442	0	0.00864759	0.0137179	0.0108356	0	0	0.035854	0	0.0251337	0	0	0	0	0	0.00844451	0.0446145	0	0	0	0	0	0.0325503	0.0223464	0.00763217	0
GKN1	0	0	0	0	0	0	0	0	0	0	0	0	0.017117	0.0174327	0	0	0.0186963	0	0	0	0.0261709	0	0	0	0	0	0	0	0	0	0	0	0	0	0	0	0	0	0	0	0	0	0	0	0	0	0	0	0.0164787
GLB1	4.93667	4.66518	4.39217	5.48813	3.66014	5.499	4.89051	4.32951	3.75659	4.11222	5.09235	4.56279	4.61928	4.84744	5.3417	4.9377	4.62823	5.11845	5.10861	4.99208	4.57857	4.44616	4.71424	4.8539	4.97546	4.86663	4.80827	5.01188	6.12571	4.74835	4.71458	4.99869	4.45492	4.9494	4.63342	3.92736	4.54159	5.23057	4.60361	4.8289	4.75972	4.88979	4.86567	4.46013	5.02568	4.83888	4.65869	4.48828	5.04308
GNG11	2.92538	3.15252	5.37846	3.4572	3.7701	4.68196	3.69053	3.4182	4.38897	3.21629	2.72617	3.34784	4.49284	2.98509	2.11876	3.82463	3.97022	3.47294	2.63453	2.92171	3.92568	4.0925	3.06331	4.08963	3.58937	3.80753	1.71923	2.95289	3.51838	2.88555	3.11856	2.77543	4.06558	3.70903	3.81002	1.65128	4.67873	2.75438	2.9243	3.23259	6.41097	3.28569	2.36282	4.18831	3.43261	3.92791	2.96544	1.78143	4.55203
GRK6	2.75261	3.18962	2.7987	2.72423	2.36603	2.56775	2.94729	2.79648	2.71625	4.19787	2.74075	3.13141	2.26232	2.59272	2.67667	2.78367	2.89306	3.2156	2.8089	3.5237	2.85599	2.91571	2.92471	3.14074	3.96564	2.79245	2.86592	2.48262	2.5968	2.82871	2.62895	2.84597	3.42398	2.5758	2.94866	3.34217	2.69866	2.76694	2.91228	2.95424	3.30223	2.80991	2.51783	2.91003	2.94842	3.37651	3.34215	3.09117	2.69324
HDAC1	5.41574	5.4726	6.4782	6.10662	5.1586	5.88427	5.7288	6.35768	6.20424	4.80567	5.53203	5.61614	5.85496	5.657	5.8252	5.73401	5.73806	5.08286	5.6483	5.32244	6.17232	5.5266	5.7831	5.80169	5.60857	5.9634	5.04693	5.01211	5.72159	5.11205	5.62661	5.41581	5.90535	6.0354	5.51467	4.03283	6.22676	5.58404	5.55453	5.29612	5.65342	5.92122	5.9997	5.92859	5.77404	5.87206	5.49678	5.06884	5.66675
HDAC4	0.891888	0.907234	0.697484	1.04624	0.573379	0.828509	0.929396	1.07139	0.729458	1.16125	0.801011	1.14689	1.43998	0.983292	0.636054	0.94684	1.34188	1.70155	0.776643	1.218	1.4418	1.00585	1.12434	1.1167	0.828324	0.737591	1.17941	1.70787	1.08782	1.01204	0.828955	0.888305	1.12369	0.883544	1.20816	0.483371	0.968142	1.11225	0.704193	1.32709	0.762093	1.14469	0.736724	0.713565	0.963121	1.19887	0.91781	0.661534	1.65423
HEPACAM	0	0.00563489	0	0.00516923	0	0.00522187	0.0123101	0.0105688	0.0106348	0	0	0	0	0	0.00438133	0	0	0.0264102	0	0.0117541	0	0	0.0215302	0.0214774	0	0	0	0	0.00976643	0	0	0	0.0332366	0.00694823	0.0183031	0	0	0	0	0	0	0.00742383	0	0	0	0.0126772	0.0513389	0	0
HIVEP1	1.56823	1.83978	0.972604	1.87241	1.04719	1.69189	1.86824	1.34548	1.2822	1.46439	1.85085	2.30581	1.18606	1.87796	1.45007	1.98322	1.54292	2.46436	1.56373	2.01941	1.90213	2.36988	2.18171	1.53479	1.70423	1.78507	2.31157	1.72218	1.49899	1.62942	2.43046	2.08507	1.69203	2.1851	2.85062	0.129707	1.76983	2.50696	1.33842	2.72143	1.99092	2.0952	2.27873	1.22634	2.25195	1.57568	2.25361	0.623796	1.86826
HJURP	0.406166	0.575511	0.34015	0.105057	0.152421	0.318566	0.587221	0.136807	0.382924	0.820474	0.17793	0.396321	0.100009	0.121327	0.636651	0.176398	0.27248	0.222336	0.203552	0.955046	0.393709	0.565954	0.656553	0.581092	0.674003	0.219441	0.240557	0.411635	0.153561	0.442035	0.227349	0.446671	1.24968	0.63368	0.34817	0.0804341	0.482051	0.152533	0.38645	0.246905	0.835251	0.27118	0.346462	0.280293	0.716061	0.695198	1.10972	0.167812	0.217054
HK3	2.0795	2.48663	0.561258	0.660542	1.01541	1.53559	1.99348	2.72449	0.813733	3.56205	1.16436	2.17819	0.137554	1.23793	1.26834	0.52164	2.05708	0.289459	1.35114	2.5166	0.379041	1.20588	1.79746	1.16588	3.10957	0.750176	0.844488	1.08169	0.241014	3.03027	0.307866	0.903127	1.35973	0.814365	1.35906	2.17016	0.0292454	0.572222	2.22971	1.04619	0.270587	1.46428	0.0846882	1.68851	0.639132	1.01948	1.47904	1.48067	0.366096
HMGB1	4.57843	5.21276	4.68546	5.20264	4.63269	5.0599	5.07863	4.78232	5.21409	4.55793	4.69516	4.94418	4.92313	5.16181	4.89002	5.2666	4.7882	4.81877	5.04433	4.91378	5.05806	5.04032	4.87928	5.25328	4.63505	5.11484	4.65431	4.24125	4.21012	4.7331	5.39644	4.80611	5.04901	5.15279	5.32366	3.6505	4.93852	5.14034	4.9345	5.00062	4.73566	5.0296	5.17506	4.81984	5.3407	4.84918	5.18617	4.65281	4.77378
HRAS	3.74496	3.72998	5.22907	4.27298	3.96496	3.89572	4.0677	3.92942	5.15018	3.63883	4.13736	3.41499	3.82815	3.30269	3.81152	3.99476	3.6207	3.43883	3.79988	3.4181	3.94242	4.0304	3.92808	4.4986	4.31754	4.00826	3.59197	3.52466	3.76154	3.34744	3.97581	3.53596	3.92074	3.63069	3.57595	6.09996	3.95837	3.55225	4.0035	3.46954	4.9944	4.17162	3.55948	4.40969	3.72956	3.89976	3.61323	5.32507	3.95837
HSPA5	7.21351	6.87542	9.0372	8.28403	6.76863	8.95331	8.16323	8.57206	7.27221	7.43437	6.89278	7.56674	9.18748	6.58882	7.33971	8.62773	8.93445	9.27169	7.24507	7.61379	8.08089	8.88087	7.53182	9.10973	8.47299	7.86957	7.0472	8.70683	7.81654	7.24465	7.55575	7.86616	9.01546	8.64772	8.29408	6.57925	9.60161	7.71475	7.67051	7.4669	7.74925	7.48208	7.22689	7.71532	7.53114	8.39587	8.16204	6.69456	9.49977
HSPB2	1.02868	1.33073	1.61105	0.782964	1.44964	0.960822	1.00554	0.408032	0.747657	0.791435	1.29224	0.929691	0.952174	0.556635	0.679809	1.04601	0.854629	1.09114	0.228314	0.808037	0.90037	0.92919	0.661912	1.00012	0.625094	1.22687	1.13596	0.941089	0.937841	1.18056	0.775551	0.670771	0.451687	0.661354	0.537684	2.48413	0.781698	0.515262	0.976071	0.443647	1.63023	0.406575	1.01556	1.44443	0.738903	0.856032	0.814336	1.75837	0.707328
ID1	6.05812	5.81246	6.6965	8.1605	5.97582	8.56954	5.93282	6.63947	7.35111	6.67797	5.58528	3.57587	8.50773	5.29694	6.61141	5.02334	8.75198	6.93184	5.99038	5.36377	6.81657	6.56983	4.77878	8.89805	6.06957	5.50634	6.61288	6.86967	6.99994	6.93441	6.08314	5.77447	7.38687	5.25478	5.29211	7.85077	5.9914	7.05443	6.36881	5.67769	8.92174	4.99534	3.99505	7.18966	6.87222	6.27733	5.35928	7.23311	7.62142
ID4	6.15602	5.61894	6.21818	7.5648	5.71614	7.12442	6.08528	7.5082	6.75502	6.3679	5.67911	5.85552	8.59237	6.04846	5.76634	6.47509	7.61733	7.5407	6.17226	5.53943	7.52435	6.40529	4.83796	7.9341	5.85955	6.4164	6.12969	7.40718	6.56451	6.04339	6.87231	6.44439	7.41126	6.2392	5.85417	4.03401	6.88674	7.4247	6.11315	6.59625	6.9097	5.97818	5.72759	7.38592	6.51324	6.71315	6.09921	5.54117	7.65126
IFNG	0.124335	0.93387	0	0.0161884	0.0873604	0.048512	0.609101	0	0.0494757	2.31011	0	0.849265	0.0161527	0.256958	0.48706	0.105556	0.183139	0	0.0776193	1.24846	0	0.112977	1.17157	0.220361	1.21175	0.0619301	0.0972074	0.0772442	0.0153217	0	0.0856884	0.0175531	1.06968	0.222738	0.111398	0.415806	0.0198139	0.10082	0.0456124	0.220933	0.148908	0.144595	0.0167314	1.27947	0.210521	0.48781	1.00157	0.107547	0
IGFBP1	0.122244	0	0.0692474	0.0237936	0	0	0.014248	0.195057	0.0840427	0.0241254	0.0309326	0	0.0237414	0	0.0201867	0.0299472	0.148998	0.137313	0.0117043	0	0.0182416	0.0143603	0.231605	0.0371102	0	0.56238	0.0244892	0	0.0773383	0.539249	0.764601	0.0511345	0.00970264	0.291203	0.18652	0.272943	0.267585	0.0254232	0.0448245	0.0661224	0.0143762	0	0.0123472	0.615382	0	0.192964	0	0.313092	0.0453595
IGFBP3	1.47858	3.42837	4.88278	5.98216	3.16633	6.13701	4.08413	8.55548	7.87775	2.72071	4.0439	3.07901	4.05291	2.08274	5.43727	2.60514	1.96531	3.82686	3.73798	3.61294	8.34945	4.51458	5.13471	4.67007	2.48514	4.47899	4.3672	3.85874	5.37448	5.05345	4.14711	3.30432	5.29215	3.27721	3.14338	3.04933	6.68866	2.88567	2.85648	2.38208	6.46614	2.22313	3.35187	5.68141	3.32099	4.77422	3.41236	2.83913	2.8334
IGFBP5	8.30812	7.16481	4.7292	5.54594	7.74427	6.4424	9.37852	5.62276	8.04508	5.62092	8.48361	10.1322	6.38299	8.52074	7.24685	8.58443	6.2119	10.2709	7.55234	8.95117	6.68132	10.1159	9.4647	7.47975	8.33641	8.60513	8.55278	8.62205	4.0645	5.91885	9.94219	6.71644	8.34883	9.43853	9.44477	3.99847	4.9191	9.60434	6.98411	9.56645	5.09802	8.68161	10.1581	7.38539	10.3299	7.65679	9.15973	6.28506	7.40935
IGFBP6	7.16603	6.89938	6.56505	7.7825	8.40673	5.8382	7.53201	6.57256	8.86135	3.06461	8.05801	7.20999	2.4204	6.82764	7.9012	7.04661	2.46853	5.42557	7.2984	6.40006	4.98955	6.52182	7.75407	6.7232	8.46866	8.28856	5.37353	6.1011	4.92429	7.81102	7.40678	6.89914	7.81365	6.75715	6.50803	9.98882	3.9736	7.35723	7.9745	7.18778	1.55017	8.2229	6.96775	6.93907	7.76	8.51122	6.76627	7.993	1.70491
IL1A	0.175088	0.420762	0.0137359	0.890758	0.0507415	0.470588	0.273275	0.0377473	0.0840922	0.0916906	0.0712127	0.076609	0	0.0374599	0.0844909	0.0233598	0.268586	0.707343	0.0538576	0.160894	0.0142163	0.199021	0.225776	0.208478	0.196711	0.162819	0.11095	0.13043	0.0175587	0.74433	0.0497583	0.0595187	0.211073	0.284015	0.176867	0.179659	0.131142	0.0490586	0.0775977	0.709366	0.0223149	0.0591502	0.0191728	0.013511	0.0738936	0.213014	0.108848	0.0472401	0.120354
ING1	1.80964	1.85607	1.70275	1.8433	1.39149	1.62701	1.76717	1.59173	1.93127	1.78575	1.50846	1.6894	1.92087	1.88173	1.43152	1.79475	1.76558	1.98026	1.6182	1.74258	1.67487	1.89352	1.92708	1.80333	1.69707	1.62796	1.8517	1.57546	1.34658	1.63737	1.88226	1.53948	1.85916	1.65008	1.92055	1.29867	1.88031	1.9747	1.58921	1.66112	2.26587	1.73557	1.73687	1.48001	2.03224	1.85968	1.94118	1.547	1.68019
ING2	3.17121	3.39943	3.60541	3.18218	2.63319	3.33541	3.26214	3.8914	3.45327	2.79137	3.18418	3.11032	3.39516	3.34184	3.32074	3.37306	3.56379	3.02564	3.27607	2.93031	3.34059	3.60901	3.84937	3.63428	3.4172	5.22517	2.88169	2.84666	2.97078	3.43319	3.62552	3.04913	3.52911	3.57157	3.33902	2.0794	3.68601	3.38954	2.94552	3.86272	3.04536	3.56389	3.05712	3.25322	3.06703	3.91768	3.22284	2.91542	3.50206
IRF3	4.38402	4.51131	4.56403	4.4062	4.12541	4.03589	4.67686	4.16549	4.59848	4.41625	3.90355	4.08769	3.96206	4.01246	4.38438	4.47435	4.51154	4.38461	4.56593	4.28034	4.30292	4.52637	4.38314	4.87105	5.0172	4.12662	3.95765	3.41552	3.42371	4.56283	4.94357	4.13586	4.17786	4.14387	4.89759	5.67517	4.26617	4.1131	4.29955	3.85047	4.46459	4.21165	4.16853	4.70188	4.62869	4.56167	4.5675	5.49254	4.05702
IRF5	2.52211	2.52112	1.50783	1.80891	1.96046	1.61784	2.41444	1.74225	2.20376	3.02994	2.15294	2.78036	0.908945	1.57815	2.18366	2.53272	2.4243	1.78531	2.00693	2.47434	0.899465	2.53232	2.41751	2.05438	2.99529	1.8087	2.37343	1.43414	1.54459	2.34215	2.38779	2.43014	2.10492	1.85585	2.97743	1.69559	1.51576	2.10708	2.65124	2.19516	1.27211	1.97963	2.9078	1.87308	2.2381	1.8874	2.56807	1.84005	0.718645
IRF7	3.05795	3.29081	3.63637	3.24611	3.0343	2.77133	2.88485	3.18654	4.37121	4.14181	2.45904	2.53245	3.57617	2.74368	3.47414	2.75723	3.01692	3.13262	2.92489	2.91526	3.25154	3.14303	3.0038	3.83987	4.33598	3.71936	2.96845	2.42197	2.47185	2.94088	3.35597	2.15363	3.60342	3.03365	3.42011	5.01228	3.06532	3.21682	3.088	2.39983	4.2079	2.9709	1.55889	3.13788	2.87595	3.70162	3.5187	3.58857	3.04748
ITGB4	3.88686	4.8179	2.83894	5.16623	4.13131	2.23598	4.67822	2.31941	3.77217	2.8088	4.68592	3.50813	1.88979	3.59995	2.96771	4.39909	2.52422	4.72344	3.87677	4.02355	3.15915	4.70832	4.64815	3.54167	4.52774	3.22711	5.2527	3.64885	3.23879	3.76288	3.79712	3.46791	4.23139	3.06403	3.21587	5.6699	2.36399	5.20303	3.51566	4.43605	1.95493	3.79181	2.71008	2.20728	4.429	4.23185	3.80217	4.53997	2.51123
ITPK1	3.69628	4.22766	3.85123	3.43849	4.1821	3.33462	3.58875	3.31931	4.25922	3.74221	4.11699	4.1175	3.71774	3.76408	4.1253	4.11175	3.03187	3.46235	3.85944	3.46851	4.24963	3.97405	4.07053	4.45437	4.53208	4.1984	3.50205	3.53018	3.23048	4.38474	4.5766	4.34742	3.91677	3.6605	4.05615	4.10318	3.3477	3.88108	4.43982	3.54449	3.86221	4.19346	5.05149	3.94391	5.15888	3.95913	4.64431	4.34515	4.03444
ITPKB	2.77185	2.44089	3.53228	2.56002	2.46615	2.64818	3.25308	3.14055	3.30307	3.0894	2.97329	3.88325	2.35678	3.16362	2.07022	3.61335	3.06155	2.90526	2.25748	3.26887	3.3156	3.57774	3.21992	2.80802	3.03224	2.64571	2.66017	2.90502	3.57413	3.30586	3.25371	2.81805	3.27213	3.00551	3.87495	2.21507	3.00253	2.69456	2.68499	3.60764	2.56035	3.79082	3.8812	2.582	3.05508	3.31442	3.59212	2.20184	3.11023
ITSN2	3.59991	3.29495	2.67389	3.91939	2.81192	3.50597	3.73981	3.15553	3.42151	2.67076	3.2527	3.66441	3.2809	3.91952	3.64214	2.96071	3.2313	4.03691	3.1725	3.66455	3.31101	3.59907	4.08028	3.6486	3.22884	3.46346	3.58054	3.50718	3.45408	3.45814	3.55217	3.61222	3.05186	4.36395	3.96334	1.44541	3.80203	3.34787	3.43309	3.7445	2.43282	3.39456	4.00994	2.86993	4.04815	3.8266	3.47658	2.24018	4.01025
KCNJ12	0.475436	1.61706	0.445456	0.873368	0.712737	0.533465	0.547427	0.236256	0.425419	1.20175	1.47478	0.53972	1.24616	0.956051	0.318147	0.841688	0.190821	0.918361	1.11279	0.753534	0.704068	0.649083	1.34917	0.473543	0.163093	0.677342	1.84582	1.59908	0.931719	0.866404	0.269842	0.99091	1.14882	0.1951	0.461683	1.7543	0.487298	0.40246	0.28205	0.595182	0.27059	0.361616	0.908973	0.76026	0.839332	1.24778	0.417755	1.64486	1.83434
KDM4A	3.25697	3.51951	3.3406	3.90681	2.37403	3.5718	3.97641	3.61969	3.41778	3.18508	3.6745	3.77363	3.29167	3.59176	3.51078	3.89735	3.5536	4.3339	3.51731	3.79702	3.63501	4.08083	3.92025	3.49241	3.82561	3.3913	3.8444	3.71742	3.63725	3.3464	3.31981	3.5985	3.71211	3.75629	3.86371	1.60086	3.90629	3.86536	2.73241	3.82105	3.21715	4.08434	3.84001	3.23214	3.80945	3.60216	3.85993	2.53898	3.94092
KDM5B	2.56113	2.67399	2.07654	2.66393	1.90556	2.4588	2.85484	2.37921	2.32475	1.73177	3.1264	2.78909	2.09027	3.0512	2.3524	2.89362	2.24544	3.37813	2.53313	3.03428	2.66134	3.23128	3.10172	2.26001	2.95671	2.59979	3.42306	2.76348	2.18384	3.40111	2.80779	2.87073	2.57109	2.71974	3.13907	1.2012	2.76468	3.00665	2.33929	3.08089	1.68853	3.17958	3.10547	2.08553	3.15796	2.396	2.89573	2.09303	2.92718
KL	1.44176	0.731974	1.33292	1.15444	1.08737	1.36682	1.74244	1.32231	1.19808	0.388176	1.75431	1.71855	1.34825	1.56633	0.964439	1.5221	0.888097	1.83581	0.788308	1.65383	0.989822	2.01609	1.39256	0.908771	0.419568	1.39788	1.94863	0.93677	1.32164	0.993237	1.74631	1.38737	1.25295	1.71111	1.80114	0.290242	1.01867	1.87837	1.25562	1.34277	1.16197	1.80757	1.92235	0.738126	2.50279	1.43888	1.45095	0.452311	0.965602
KSR2	0.663816	0.540622	0.682872	0.403052	0.386874	0.295049	0.788513	0.418199	0.419636	0.101835	0.881314	0.434958	0.636657	0.551644	0.503461	0.582249	0.38378	0.576365	0.399925	0.579986	0.503203	0.300296	1.18557	0.326854	0.458959	0.510858	0.562876	0.747847	0.456044	0.827467	0.581148	0.605595	0.736241	0.527646	0.381682	0.106999	0.793171	0.608324	0.240093	0.624406	0.661611	1.23847	0.642939	0.398237	0.664381	0.713772	0.543959	0.149908	0.732596
LATS1	2.33397	2.35155	1.75465	2.62632	1.81896	1.9333	2.36333	2.6021	2.14683	1.88981	2.48137	2.82313	2.44684	2.79175	2.40334	2.2211	2.14105	2.6259	2.26202	2.67929	2.44588	2.37038	2.54906	1.89179	2.25111	1.88012	2.89789	2.44668	2.4713	2.26794	2.49005	2.392	2.43078	2.32918	2.42907	0.61229	2.48319	2.80831	2.03695	2.84975	2.2369	2.64753	2.91536	1.96929	2.55898	2.4446	2.53889	1.20544	2.75973
LEO1	3.34378	3.33714	3.6082	3.75351	2.7861	3.48402	3.48809	3.50678	3.49146	2.88935	3.15862	3.04036	3.75	3.30973	3.81786	3.39991	3.36504	3.34645	3.3402	3.49013	3.3227	3.1489	3.33103	3.8343	3.5957	3.72347	3.22254	3.12063	3.39892	3.18866	3.02683	3.09819	3.67993	3.73368	3.30285	1.91408	3.63284	3.322	2.8629	2.93326	2.78555	3.58869	3.21308	3.24743	3.62517	3.48934	3.48543	2.35527	3.35378
LGALS3	7.83379	7.86086	4.17166	7.43672	7.95817	7.59202	7.3461	5.63624	7.73078	5.65535	7.6947	7.4596	3.08948	8.15759	8.12084	6.83662	6.40176	7.12003	8.0976	7.3548	3.47019	7.63934	7.07716	7.01589	7.31208	8.01727	7.55408	5.84576	6.13894	7.13774	7.43917	7.6001	6.7981	7.25785	7.01608	7.72596	4.14934	7.2266	8.47269	7.06954	6.65715	6.81118	6.84154	5.3441	7.63107	6.97807	6.6608	8.55633	3.39216
LIMA1	4.14878	3.6878	2.8971	4.29408	3.31228	4.22547	4.1762	2.68094	2.51774	3.27693	4.1805	3.89846	3.97262	4.29054	4.39214	3.98427	3.29098	3.9706	4.08016	4.22724	2.83859	3.79237	3.90697	3.54454	3.31733	3.48314	4.40028	3.65838	3.59498	4.17749	3.60953	4.10362	3.90273	3.93306	3.63281	2.03615	3.24838	4.74894	3.23271	3.88743	3.29431	3.62167	4.31808	2.93845	4.06538	3.52242	3.82594	2.67769	3.19428
LIMK1	3.84696	3.72213	3.08216	3.79864	3.321	3.28341	4.09806	3.29315	4.41063	4.3668	3.78166	3.56084	3.39169	3.65538	3.89219	3.71495	3.61472	3.24533	3.40497	3.63889	3.20984	3.64024	3.68097	3.63869	4.30487	3.84006	3.92605	3.6228	3.57423	3.72757	3.56388	3.64571	3.8318	3.10585	3.67917	2.93672	3.42452	3.77487	3.89898	3.59394	3.28428	4.2088	3.40918	3.26777	3.9804	3.94096	3.975	3.26985	3.34976
MAD2L1	0.646906	1.01386	0.488505	0.673904	0.365541	0.828123	0.781781	0.577482	0.368252	0.867426	0.704414	1.02194	0.674869	0.912357	1.43723	0.788976	0.526714	0.770273	0.923873	1.0483	0.59674	0.767179	0.753676	0.713193	0.774623	0.511175	0.836126	0.692209	0.846898	0.912692	0.523698	0.716586	0.918942	0.938517	0.637529	0.120509	1.04113	0.627135	0.668931	0.771233	0.692711	0.659086	0.970153	0.52763	0.733823	0.757724	1.02178	0.474564	0.905048
MAGOH	4.09365	4.46793	4.81376	4.65482	4.26694	4.59376	4.39577	4.73041	5.09551	4.2727	3.86208	3.79174	4.67311	4.16413	4.36446	4.55155	4.33683	4.14549	4.37959	4.08419	4.54395	4.23193	4.15644	5.18498	4.53043	4.83826	3.78408	3.6173	3.73839	3.53877	4.47538	4.23532	4.79224	4.59986	4.41767	2.95208	4.67759	4.23706	4.16985	4.05405	4.42039	4.34113	4.28038	4.814	4.68301	4.29835	4.2992	4.47972	4.15374
MAGOHB	1.60017	1.96713	1.82371	1.74624	1.64301	2.11849	1.72574	1.69505	1.90604	1.38254	1.44694	1.47625	2.07994	1.48429	1.69171	1.48994	1.58047	1.52567	1.49802	1.50015	1.57295	1.70535	1.5122	1.92595	1.89359	1.73056	1.34561	1.22821	1.31554	1.64774	1.81915	1.55906	1.81364	1.69187	1.63572	1.64472	2.01628	1.64766	1.57236	1.72059	2.34209	1.3412	1.47451	1.79806	1.8718	1.62332	1.62671	1.98211	1.67024
MAP2K1	3.61212	3.83456	3.25327	3.79544	3.0868	3.51904	3.67872	4.59754	4.48226	3.60761	3.51306	3.68526	3.89403	3.66099	4.02394	3.54721	3.79224	3.39881	3.5221	3.81201	4.08677	3.57564	3.28638	3.77887	4.00515	3.51227	3.8359	3.59159	4.06589	3.82137	3.35404	3.5024	3.83404	3.64243	3.48884	1.94079	3.66821	3.55261	3.66107	3.79552	3.31769	4.3128	3.62206	3.55329	3.6042	4.18538	3.68977	2.61403	3.60731
MAP2K2	4.37508	4.47475	5.21146	4.75614	4.38442	4.22374	4.42717	4.60133	5.28394	4.80276	4.32341	4.23698	4.63043	4.14436	4.51571	4.46677	4.60165	4.13155	4.53002	3.90302	4.76912	4.19726	4.1494	4.80964	5.04525	4.51701	4.17037	4.29441	4.7287	4.41091	4.5191	4.48758	4.55306	4.5369	4.1958	5.82687	4.22935	4.23203	4.66328	4.19512	4.29043	4.53961	4.26787	4.99328	4.55945	4.6561	4.3339	5.58221	4.35517
MAP2K3	4.04091	3.73839	4.04778	3.84059	3.61248	3.54645	3.85671	4.33898	3.724	3.94741	3.7335	3.7616	3.72189	3.67356	3.86005	3.67514	3.44525	4.20869	4.0618	3.79361	3.68974	3.7348	3.42284	3.91929	3.91457	4.41088	4.05575	3.57891	3.90337	3.75234	3.51568	4.16539	3.8428	3.22436	3.38079	4.73634	3.49405	3.63857	3.38626	3.54405	4.68578	3.55159	3.66237	3.59116	3.54926	3.67816	3.73473	4.32061	3.97394
MAP2K6	0.147162	0.479107	0.579465	0.496349	0.126788	0.357367	0.42817	1.35772	0.391993	0.758512	0.275674	0.440022	0.5778	0.317645	0.269452	0.342482	0.623642	0.449672	0.167498	0.588549	0.429575	0.401923	0.59671	0.325565	0.611348	0.226609	0.213373	0.697422	0.506281	0.266265	0.185105	0.250806	0.580483	0.486868	0.325097	0.00735307	0.852582	0.20606	0.281012	0.348676	0.610729	0.429433	0.131069	0.70174	0.231964	0.570983	0.483961	0.0437379	0.647787
MAP2K7	3.20882	3.21097	3.24716	3.53969	2.94603	2.75389	3.51034	3.44284	3.47658	2.98227	3.30419	3.44623	2.99845	3.35367	3.32843	3.37361	3.12132	3.28662	3.4836	3.05939	3.48909	3.54319	3.80818	3.26727	3.61379	3.12735	3.24383	3.04369	3.10906	3.20358	3.79668	3.03586	3.11394	3.0951	3.67357	3.53791	2.98622	3.26505	3.31067	3.31037	2.89746	3.68246	3.51998	3.17082	3.62425	3.32079	3.39279	3.678	3.20553
MAP3K6	3.52946	3.77446	3.25159	3.49564	3.81097	2.63079	3.49852	2.95097	3.97924	3.62713	4.14923	3.62768	2.7208	3.89454	4.26934	2.90304	2.56388	3.42551	2.86496	3.18809	3.23445	3.22596	4.39753	3.51485	4.03205	3.24096	3.47133	2.9167	3.12687	4.25171	3.78738	3.71647	2.97086	2.97019	3.89241	4.09971	2.26202	3.50107	3.97517	3.64993	2.79804	3.64971	3.14591	3.61564	3.56379	3.14506	3.51164	4.11493	2.1442
MAP3K7	3.1706	3.15443	2.2935	3.13299	2.42783	3.06516	3.05281	3.11998	2.88855	2.38606	3.08493	3.29708	3.22309	3.18866	3.12147	3.01683	2.84645	3.19177	3.03647	3.20644	3.12934	3.13975	3.04076	2.8958	2.86445	2.71873	3.35656	2.79563	3.05001	3.0372	3.14416	3.15305	2.93093	3.07036	3.23081	1.991	3.28147	3.36965	2.79127	3.31852	2.30178	3.15261	3.3732	2.89109	3.09528	2.88007	3.10861	2.33817	3.03877
MAP4K1	1.07992	2.20437	1.07744	1.40303	0.9232	0.917334	2.09576	0.653815	1.90765	3.82858	1.06178	1.78088	0.581198	1.2816	1.27502	1.35353	1.28506	0.521503	0.956157	3.06579	0.595316	0.909545	1.87675	1.74879	3.13592	1.14816	1.01444	0.90517	0.337059	1.16698	1.57749	0.731234	2.96043	1.73298	1.21616	2.43984	0.982397	1.0422	2.10845	1.2298	0.923095	1.58323	0.360577	2.08257	3.85574	2.62578	3.2322	1.74113	0.433603
MAPK12	0.46467	0.38261	0.99408	0.477483	0.451965	0.499776	0.540387	0.576695	0.818486	1.21913	0.43267	0.585387	0.614607	0.366281	0.278049	0.534901	0.491114	0.398097	0.323623	0.581987	1.2747	0.707904	0.865251	0.685145	0.486025	0.498157	0.235318	0.365017	1.20847	0.31386	0.430816	0.267945	0.389688	0.356707	0.571333	1.35664	0.68818	0.258768	0.412224	0.37056	0.699189	0.355958	0.138828	0.589487	0.314593	0.796532	0.375534	0.438401	0.606373
MAPK14	3.43528	3.31427	3.18743	4.2529	2.79464	4.3198	4.02963	4.13823	3.53848	2.85949	3.75956	4.15956	3.51666	3.78013	3.96284	4.03205	3.42661	3.54721	3.80024	3.70244	3.80358	3.75445	3.74773	3.65497	3.78227	3.737	3.78166	3.50459	3.91775	3.56594	3.45996	3.63929	3.66241	4.07584	3.95727	2.52797	4.06255	4.11753	3.0365	3.91206	2.89028	4.33411	4.38794	3.74529	3.46887	4.14749	3.92279	2.86187	4.12429
MAPKAPK5	1.76567	1.8035	1.50123	1.76398	1.30201	1.84051	1.7334	1.91068	1.60641	1.47881	1.64764	1.76235	1.91866	1.87058	1.89136	1.74595	1.74363	1.83011	1.80162	1.69789	1.93764	1.88156	1.79253	1.74702	1.71773	1.51863	1.68773	1.42761	1.57058	1.66801	1.94276	1.72916	1.6434	1.85066	1.88588	0.948287	1.99189	1.61916	1.73537	1.71146	1.96845	1.71521	1.87255	1.75826	1.90934	1.61551	1.67833	1.49944	1.66465
MAST1	0.0670116	0.0583666	0.132797	0.18491	0.0624334	0.0571103	0.15446	0.127834	0.0309462	0.0424583	0.142987	0.11244	0.0795338	0.174131	0.181036	0.237163	0.0773217	0.0908106	0.154919	0.0509683	0.166514	0.12581	0.15362	0.115713	0.250933	0.0775132	0.0878818	0.169617	0.213185	0.0692155	0.220861	0.0261029	0.0767465	0.158352	0.17913	0.10655	0.171631	0.121303	0.0893335	0.118279	0.216823	0.328269	0.0463116	0.205334	0.292264	0.155494	0.103414	0.129337	0.0402412
MATK	1.31436	1.27194	0.886653	0.395399	0.863068	1.13552	1.04665	0.104049	0.853811	3.21197	0.362316	1.69858	0.53314	0.650817	0.763382	0.756469	1.285	0.162957	0.953431	1.0313	0.55316	0.651708	0.685484	1.06975	2.32623	0.521462	0.136309	0.353565	0.249048	0.897798	0.495163	0.626373	1.55554	0.643825	0.834391	2.01104	0.54961	0.504574	0.907277	0.586622	0.517773	0.729714	0.136846	1.43231	0.66127	1.03182	1.41764	0.512814	0.463946
MCL1	6.28635	6.26568	5.8128	6.05706	5.57429	5.89591	6.44798	6.63084	6.12265	6.48755	6.51827	6.38274	5.20303	6.68091	6.30197	6.64501	6.71915	7.0011	6.13703	6.63735	5.60376	6.96401	6.99758	6.62567	6.54142	7.57937	6.74763	6.18791	5.98757	7.1248	7.29775	6.60039	6.30847	7.39311	6.79803	5.57285	6.66891	6.97592	6.10193	7.05523	5.36967	6.32348	6.40328	6.22592	6.40697	7.64595	6.42125	5.82653	5.76156
MCRS1	4.24176	4.47161	4.66091	4.73132	4.02141	4.90363	4.53119	4.55032	4.41135	4.41123	4.38325	4.39581	4.65398	4.07269	4.47808	4.73792	4.6031	4.36798	4.50612	4.35919	4.72153	4.42229	4.52554	4.74453	4.71237	4.45029	4.15366	4.3016	4.38559	4.20246	4.33857	4.54921	4.61329	4.59838	4.33249	4.41775	4.4916	4.23298	4.26898	4.04854	5.01733	4.53276	4.44977	4.59843	4.43491	4.54569	4.48478	4.83668	4.849
MDH1	4.90933	4.89278	4.69761	5.1182	4.68622	5.4261	4.78579	5.03243	4.55069	4.77227	4.71145	4.75626	5.06077	4.82048	5.49082	4.78671	4.71259	4.37979	5.21395	4.69569	4.68396	4.37505	4.51913	4.74291	4.70111	4.90586	4.51755	4.42927	5.22352	4.68437	4.63389	4.73484	4.69474	4.94238	4.44034	3.50606	4.85592	4.65596	5.00897	4.47513	4.85614	4.51289	4.99567	5.09885	4.80141	4.58695	4.57975	4.85688	4.4765
MECP2	2.3901	2.16473	2.3697	2.55387	1.86342	2.05989	2.45517	2.42825	2.25814	2.14911	2.40964	2.84401	2.30057	2.64885	2.17426	2.53066	2.43214	2.64177	2.29048	2.43329	2.85067	2.54652	2.91436	2.07407	2.30638	2.16207	2.71435	2.53168	2.59171	2.16765	2.68437	2.48316	2.53374	2.4305	2.5562	1.72443	2.67483	2.75206	2.19554	2.86846	2.45202	2.90055	3.02606	2.2312	2.58249	2.52107	2.65019	1.98363	2.72033
MMP9	5.66786	3.8493	2.22094	2.92514	3.21417	5.33353	4.20077	1.16824	1.29233	6.29904	2.03486	5.41745	1.11261	4.81674	4.58573	2.51721	5.38158	2.63192	3.91694	3.9637	1.13589	3.86772	4.45361	4.91588	3.02883	2.68387	1.803	3.88973	0.653878	5.31986	1.41097	3.24914	5.50472	3.78699	4.79672	3.94762	2.11235	1.88692	2.66509	4.19039	6.35154	5.6519	0.0768857	1.35929	3.29165	4.08072	5.68572	2.27611	0.339786
MOB3A	3.51395	3.62025	4.03926	4.02395	3.01454	3.40063	3.9203	3.55772	3.87914	4.41162	3.48952	3.76166	3.34233	3.40667	3.04396	3.55348	3.71398	3.52461	3.32044	4.30348	4.06355	3.74447	3.93929	3.92876	4.46323	3.29148	3.57073	3.68325	3.50814	3.60333	3.46904	3.41018	4.50812	3.33217	3.50951	4.41272	3.2542	3.51963	3.30307	3.58966	3.54659	3.97729	3.29841	3.67874	3.69049	4.2085	4.21842	3.87052	3.67083
MORC3	2.74656	2.90164	2.07889	3.02239	2.18515	2.46404	3.02556	2.85792	2.55763	2.30609	2.7155	3.24694	2.24645	3.09164	2.91438	3.01962	2.42463	3.15686	2.83039	3.21839	2.87866	2.98566	2.96409	2.43245	2.53246	2.3819	2.98873	2.37972	2.4624	2.53606	3.00666	2.83692	2.50255	3.02038	3.29149	1.05277	2.72906	3.15854	2.43892	3.19746	2.48701	3.15347	3.38783	2.3874	3.10431	2.92703	2.99107	1.59058	2.70266
MORF4	0.104695	0.0652915	0	0.0794541	0.0444942	0.37882	0.0479453	0.0813238	0.0414894	0.0408323	0	0.0483538	0.040186	0.138417	0.0840221	0.0506156	0.0438617	0.133743	0.0198687	0.0230843	0	0.0243618	0.103146	0.0211754	0	0.0772685	0.0817315	0.126958	0.14684	0.23432	0.0543347	0.127145	0.0805732	0.053911	0.0476287	0.0457674	0.0492024	0.0216681	0.0569887	0.0228549	0.0483718	0.0992335	0.0416133	0	0.0466238	0.0493571	0.0605396	0	0.057666
MVK	2.37698	2.34057	2.63625	2.71249	2.14497	2.42473	2.47365	2.46326	3.32892	2.11968	2.22322	2.69622	2.80076	2.19669	2.13587	2.60566	2.67688	2.50615	2.51652	2.29643	2.82962	2.59947	2.275	2.342	2.81716	2.25076	2.12423	2.33728	2.33231	2.03973	2.52928	2.55207	2.75055	2.5305	2.55245	2.64182	2.35442	2.14803	2.40637	2.15821	2.63506	2.48202	2.18492	2.70426	2.4916	2.19087	2.44647	3.05686	2.79536
MXD4	3.8518	4.06068	4.94415	4.91059	3.4579	4.37753	4.68835	4.84711	5.3567	4.06847	3.81819	4.22887	4.37939	3.74103	3.33463	4.26796	4.42566	4.54909	3.81261	4.02149	5.07176	4.67052	4.4212	4.3502	4.70588	4.41486	3.89963	4.11692	4.00346	3.6798	4.28922	3.93738	4.38437	4.27108	4.3763	4.18768	4.55263	3.8776	4.22933	4.0477	4.21178	4.44102	3.8593	4.71495	4.19872	4.65159	4.19473	4.53008	5.13616
MYC	2.12659	2.74572	2.04074	2.60166	2.36174	2.99665	2.71723	1.97169	1.46989	3.87139	2.96869	2.06027	0.983979	2.51122	1.73652	2.53183	2.92356	3.33049	2.49669	3.21286	2.37218	3.01247	4.2203	3.3673	2.63522	3.7898	2.31322	2.80606	2.96168	3.95689	3.29892	2.70262	3.0277	3.07636	3.15217	0.71032	1.69573	2.83095	1.89376	3.77713	0.925349	2.64679	1.49709	2.25174	2.8881	4.37634	2.69022	1.97133	1.51848
MYLK	1.07629	1.40346	1.48699	1.28926	1.3738	1.07888	1.80157	1.04032	1.13502	1.64972	1.42525	1.86144	1.57755	1.06141	0.533682	1.37217	1.47693	1.11352	0.765337	1.62493	1.81058	2.10414	1.98861	1.43166	1.1784	1.26534	1.01117	1.85786	1.57642	1.35856	1.23936	0.957288	1.75408	1.24344	1.31493	0.265317	1.41403	1.10616	1.10365	1.46422	1.11038	1.49396	0.800919	1.5137	1.43903	1.24893	1.54463	0.134627	1.63511
NADK	3.04257	3.34677	2.63951	3.33596	2.50017	3.27605	3.25868	4.17967	2.44971	3.57587	3.17523	3.43111	3.17335	3.21265	3.46661	3.16438	3.17886	3.34197	3.16398	3.46956	3.50852	3.29879	3.22079	3.25158	3.40977	2.83947	3.28106	3.12257	3.56617	3.31024	3.01712	3.31759	3.23556	3.00346	3.38781	2.24042	3.28066	3.21218	3.15716	3.18813	3.10823	3.31516	3.17917	3.09334	3.08467	3.36514	3.29947	2.89029	3.67393
NANOG	0.00974252	0.00400301	0.0162154	0.00367203	0	0.00370945	0.00438209	0	0.0113233	0	0	0	0	0.0111666	0.00311209	0.00308836	0.00799629	0	0.0143368	0	0	0.0175865	0.0153193	0.0228622	0.0274059	0	0	0.00298374	0.00347463	0.0057147	0.0148772	0.00398305	0	0	0.00869235	0.104931	0.00449878	0.0117443	0.0138877	0	0.00442167	0.00263982	0	0.00533633	0.00425953	0.00451314	0	0.00629066	0.00704474
NDRG1	3.75204	3.57189	3.45526	3.62547	3.62667	3.79897	3.80567	3.72475	2.33068	4.00842	4.33195	4.20179	3.69025	3.77487	2.93187	4.20898	3.76547	4.01384	3.856	3.96509	3.71598	4.09307	4.29489	3.53489	4.49406	3.22972	3.73988	4.26251	4.04704	3.36001	3.85406	3.54984	4.18534	3.4936	3.84192	3.47993	3.53693	3.83578	3.49312	4.00069	2.4375	3.95881	3.81953	3.75401	4.15723	4.1386	3.98135	3.50948	4.09278
NEK1	1.34263	1.72388	1.10626	1.97892	0.955507	1.76667	1.70646	1.746	1.14946	1.42534	1.63314	1.97052	2.07549	1.66549	1.61159	1.83862	1.7425	2.06367	1.53408	1.93941	1.77485	1.64525	1.77327	1.46596	1.55278	1.34072	1.75668	1.87266	1.7746	1.68048	1.55535	1.79596	1.73932	1.87567	1.77252	0.49325	1.86952	2.07501	1.17282	2.15019	1.14009	1.80374	1.8654	1.33957	1.65197	1.71618	1.86041	0.714759	1.84282
NEK4	2.07106	2.14508	1.61962	2.27141	1.61827	2.121	1.99474	2.43434	1.50343	1.78344	2.11611	2.42857	2.41592	2.21585	2.33653	2.30356	2.1237	2.4245	2.02343	2.34211	2.40639	2.16016	2.20759	1.73437	1.83228	1.85789	2.47009	2.26191	2.58288	2.1965	2.24155	2.4179	2.0095	2.36556	2.42158	0.366172	2.66256	2.49795	1.76541	2.47973	1.72365	2.33956	2.55737	1.73401	2.31316	2.14875	2.17506	0.793945	2.57951
NEK6	2.48804	2.77025	0.752854	2.1616	1.77509	1.65206	2.42882	2.52265	0.936252	3.52389	2.90878	2.55474	0.956287	2.59947	1.11428	1.67075	2.34483	3.26088	1.99168	3.18675	0.914806	2.5685	1.83452	1.91011	3.06567	0.886965	3.53744	3.24479	1.25641	2.35809	0.962554	2.2526	2.37016	1.3704	2.12658	2.97895	1.1178	1.88882	1.87494	2.56025	1.77083	1.75529	1.25054	2.34463	2.25972	2.35023	2.71003	3.21032	2.3676
NFE2L2	4.61451	4.77691	4.21647	5.31786	4.20474	5.05338	4.7504	4.98944	4.4653	4.42933	4.3128	4.7808	5.23317	4.80141	4.86126	4.81814	4.91455	5.41529	4.8536	4.83642	4.70831	4.94135	4.84768	4.69267	4.46849	5.037	4.68298	4.72666	4.74871	4.36033	4.94894	4.82506	5.04516	5.11339	4.83441	2.30498	5.26703	5.0638	4.31769	4.84328	4.46618	4.72078	4.60946	4.60392	5.10151	4.71896	4.76463	3.5241	5.02503
NINJ1	5.67624	4.88005	7.10194	7.03876	5.74378	6.33858	6.09935	6.43271	6.86327	5.88449	6.06158	5.9591	5.65227	5.94322	5.85048	5.99411	5.65483	5.17581	5.998	5.32024	6.40883	5.55951	5.50811	6.40323	6.25959	5.35014	5.5263	5.36515	6.01899	4.77739	5.62354	5.94925	6.26932	5.95142	5.51167	6.03623	5.77341	5.39769	6.01754	5.27827	6.65821	6.09319	5.9947	6.7289	5.71541	6.26102	5.72594	6.36282	5.9318
NOTCH3	4.24695	3.69122	4.53383	3.51865	4.0735	2.86657	4.70247	2.86989	3.24767	4.14591	4.53526	4.48662	3.55012	3.94632	2.60564	4.47623	3.71757	3.4522	2.73467	3.88471	4.13126	4.7488	4.49462	3.42821	3.55743	3.26262	3.84942	4.6314	4.02467	4.08592	4.21061	3.62549	3.52478	3.12297	4.06722	2.1597	3.91768	4.03926	3.81544	4.37343	3.86605	4.79224	3.06758	3.08731	4.34585	3.58443	4.16517	2.54641	4.17387
NOX4	1.08064	1.32302	0.931025	0.451541	0.930179	1.1991	1.33374	0.765261	1.17891	0.313069	1.44771	0.920742	0.927588	1.47528	0.639552	0.829686	0.591157	0.527033	0.960052	1.68926	0.624528	1.60786	1.42406	0.47608	0.997668	0.924687	1.64115	0.990744	1.1645	1.02312	0.860872	0.697098	0.944147	0.642465	0.712717	1.6202	1.02779	1.47824	1.35348	1.81267	0.487389	1.14848	0.662358	0.270872	1.82161	0.512849	1.63765	2.48156	0.898349
NR2E1	0	0	0.0156207	0.0210918	0.00586497	0.123354	0.00632647	0.079379	0	0	0	0.0127342	0.640057	0.021433	0	0	0.00578049	0	0.00519448	0	0.00810597	0	0	0.00553798	0.00995838	0	0	0.00430857	0.00501705	0	0	0	0.00430445	0.00712648	0	0	0.0448614	0	0	0	0.79956	0	0.00548046	0	0.00614963	0	0	0	0.29014
NTN4	1.64685	2.53382	2.26434	1.89214	1.74289	1.50742	2.08172	1.61248	2.8069	2.32997	1.46166	1.47071	1.65966	1.89238	1.30476	1.5837	1.69334	2.6831	1.31989	2.9664	2.41465	2.17782	2.61598	2.15371	2.70573	1.61419	2.6994	1.85857	1.4844	1.38304	1.26839	1.57836	2.42051	1.89187	1.80392	0.904162	1.9912	1.24397	1.76729	1.88103	2.79918	1.41635	0.91587	3.15395	1.4869	1.84795	1.99878	1.07639	1.9713
NUAK1	0.94917	1.45557	1.39954	1.94177	0.894743	1.21627	1.58233	1.17467	0.866033	1.32853	1.36141	1.72551	1.32245	1.44472	0.58516	1.29932	1.77436	1.76084	0.450996	1.66957	1.67536	1.51091	1.82813	1.37169	0.912122	0.950044	1.31382	1.70097	1.2978	1.1596	0.802807	0.82735	1.59751	1.02432	2.20149	0.487419	1.86734	1.05208	0.749398	1.33972	1.72073	0.996413	0.5199	1.69028	1.12043	1.42513	1.08291	0.392585	2.1312
OTX2	0	0.00659194	0	0	0	0	0	0	0	0.0122385	0	0	0	0	0	0.00508679	0	0	0	0	0	0	0	0	0.0113559	0	0	0	0	0	0.00819264	0	0	0	0.00716727	0	0.00740753	0	0	0	0	0	0	0	0	0	0	0	0
P3H1	2.0309	2.54026	2.68272	2.26567	1.88811	2.16492	2.61435	2.1098	3.01815	2.27736	2.45958	2.0876	2.27587	1.92342	2.06499	2.3705	2.15702	2.34115	2.05392	2.60813	2.19083	2.4509	2.62904	2.48826	2.65371	2.25883	2.14922	2.4052	1.80757	2.46817	2.28374	2.06876	2.32322	2.11361	2.54264	2.64602	2.35754	1.97996	2.15136	2.08026	2.7172	2.25331	2.05596	2.27496	2.37323	2.20904	2.27435	2.5203	2.55462
PAK4	3.51521	3.16568	3.88272	3.48286	2.9211	2.86425	3.49176	3.47069	3.35775	3.06104	3.51445	3.44606	3.94628	3.33844	3.57244	3.86827	3.41442	3.58212	3.49521	2.52142	3.69806	3.27438	3.43415	3.53528	3.48648	3.59306	3.18772	3.57022	3.29124	3.03228	3.92274	3.47364	3.51141	3.4821	3.39518	2.08022	3.40784	3.48301	3.24948	3.33102	3.02553	3.8998	3.78471	3.64573	3.55885	3.66714	3.4439	3.28506	4.14855
PATZ1	4.0947	3.90539	3.70789	4.24373	3.74293	3.64853	3.92885	4.37994	4.28221	3.55607	3.4798	4.38157	4.53635	4.10296	3.99472	4.05072	4.22283	4.16747	4.10665	3.92138	4.75444	4.29029	3.3036	3.77214	3.38313	3.16161	3.86248	3.96721	3.73195	3.94135	3.84832	3.92799	4.18858	3.93883	4.40696	2.93687	3.60124	3.89462	3.9388	3.93042	4.27348	4.02654	3.58566	4.01512	4.26501	3.93715	4.20842	4.108	5.07925
PBRM1	2.54394	2.88168	2.08236	2.91952	2.10115	2.59681	2.92446	3.02407	2.3607	2.34396	2.9438	3.17454	2.74519	3.19426	2.77677	2.75459	2.8144	3.43026	2.61554	3.01605	3.10788	3.05016	3.19948	2.74903	2.57538	2.8156	3.28017	3.06772	2.78773	3.05717	2.81545	2.90281	3.04101	3.05564	3.09255	1.26917	3.10725	3.48099	2.34816	3.53345	2.04114	3.2552	3.44607	2.38317	3.06726	2.8521	3.15094	1.86832	3.26672
PCGF2	4.49403	4.3189	5.45143	4.48876	4.18818	4.24559	4.39193	4.88764	4.98393	3.65344	4.42755	4.20651	4.14294	4.2271	4.56812	4.62952	3.89089	3.91168	4.28969	3.87634	5.21242	4.47697	4.52106	4.59046	4.6012	4.33374	4.22121	3.99371	4.99287	4.24072	4.60752	4.36146	4.1019	4.26983	4.4015	3.26067	4.37307	4.23162	4.75889	4.11378	4.55746	4.88059	4.58527	4.97066	4.41352	4.23871	4.26281	4.54172	4.64061
PDCD10	3.29986	3.49055	2.48156	3.3234	2.68956	3.84299	3.2017	3.42489	2.65099	2.99933	3.14633	3.25234	3.39535	3.31442	3.63688	3.17613	3.02077	3.41446	3.40155	3.41415	2.9779	3.14672	3.23038	3.42269	3.27805	3.03237	3.18324	2.95424	3.19534	2.97979	3.09691	3.37867	3.36623	3.63641	3.15969	2.18138	3.3557	3.29253	3.08648	3.18668	2.64428	3.16284	3.25953	3.12422	3.37814	3.07016	3.23508	2.84425	3.20884
PDIK1L	2.9858	3.02041	2.80261	3.34464	2.60647	2.75416	2.96835	4.06071	3.38176	2.38649	2.63728	3.48996	3.52951	3.22592	3.2188	3.16821	3.16049	3.45311	3.08495	2.90015	3.84046	3.06759	2.95073	2.72532	2.87805	2.00566	2.86467	2.78792	3.50449	3.07215	3.00174	3.09013	3.27722	3.3614	3.17432	1.89763	3.61776	3.11104	2.89001	3.2416	2.73904	3.1078	3.31616	3.34195	2.88813	2.836	2.89678	2.29204	3.64448
PDPK1	2.07522	2.01943	1.54742	2.25968	1.59762	1.84492	2.22381	2.36127	1.76486	1.88621	1.99055	2.37931	2.28566	2.21879	2.31245	2.04352	2.10444	2.20157	2.06037	2.18925	2.30076	2.10258	2.11001	1.81139	1.88576	1.80474	2.24646	2.17123	2.654	1.89726	2.14885	2.16298	1.91797	2.11255	2.30768	0.621546	2.22501	2.27566	1.83102	2.44744	2.00815	2.31597	2.49129	1.88744	2.24907	2.24001	2.06663	1.1497	2.31491
PDZD2	0.360469	0.508393	0.601228	0.604232	0.239793	0.348674	0.474167	0.724605	0.539717	0.339734	0.599614	0.41494	0.379304	0.349531	0.24536	0.297536	0.480008	0.40502	0.206753	0.544564	1.18741	0.787647	0.868181	0.281784	0.58897	0.309264	0.836058	0.610493	0.729832	0.684887	0.38005	0.198801	0.518178	0.376079	0.440775	0.0510454	0.780016	0.268774	0.291926	0.564393	0.289535	0.629904	0.267189	0.47608	0.405105	0.413199	0.477113	0.128836	0.875431
PEBP1	9.30132	9.04987	9.71191	9.43926	9.07612	9.82484	9.30835	9.15167	9.4357	8.30934	8.84023	8.72604	10.1679	8.95089	9.37159	9.44696	9.48559	9.04193	9.39871	8.44187	9.22959	8.78874	8.69725	9.54473	8.53362	9.65198	8.41958	9.03806	9.21552	8.82983	9.28492	9.00482	9.31851	9.46472	8.76388	8.80307	9.3299	8.85384	9.28273	8.56594	9.81443	8.87042	9.18695	9.90997	8.81049	9.27371	8.9482	9.19181	9.24498
PEX19	4.58309	4.31235	4.17674	4.79899	3.75197	5.34425	4.52191	5.18493	3.80861	3.69943	4.92562	5.07097	4.093	4.7415	4.97476	5.06152	4.51693	4.53146	4.8995	4.43095	5.03012	4.67712	4.92944	4.4735	4.37688	4.69539	4.80398	4.29746	5.03361	5.21061	4.81872	4.75217	4.50598	5.13167	4.56432	3.48011	4.64984	4.71806	4.64172	4.79903	4.06855	4.83552	5.29663	4.54675	4.56695	4.69724	4.63872	4.21331	4.62039
PIAS4	2.6729	2.61374	2.98377	2.91318	2.36572	2.23077	2.78734	2.92346	2.92613	2.59959	2.76701	2.5444	2.74785	2.59129	2.69484	2.71157	2.67	2.80904	2.73745	2.35963	2.88933	2.61041	2.83561	3.05528	3.17212	2.59728	2.58272	2.57257	3.03081	2.61613	2.88924	2.49396	2.82167	2.5326	2.87093	2.74965	2.61102	2.75077	2.47614	2.52679	2.45572	3.00781	2.85342	2.73362	2.78294	2.88936	2.79941	3.06388	2.84829
PIK3C2A	2.92271	2.99864	2.52654	3.4968	2.48491	3.42051	3.13459	3.26783	2.56263	2.62944	2.78674	3.4735	3.48968	3.25002	2.99011	3.03804	3.42872	3.52083	2.84124	3.28184	3.54188	3.13793	3.14389	2.64543	2.46837	2.77321	3.46649	3.36806	3.59454	2.91181	3.23137	3.08144	2.97019	3.2579	3.33203	0.655048	3.73607	3.54619	2.63228	3.74654	2.77589	3.2669	3.55212	3.0322	3.15611	3.02951	3.17298	1.56125	3.96391
PIK3R5	0.790988	1.40435	0.360916	0.475105	0.407271	0.587974	1.06245	0.161113	0.610238	2.59707	0.786982	1.25369	0.104213	0.519637	0.520484	0.790626	1.87483	0.271829	0.444216	1.97895	0.196248	0.639105	1.44665	0.767216	1.69867	0.398901	0.479207	0.506869	0.36856	1.32849	0.456673	0.45152	1.37135	0.879551	2.9069	0.565118	0.510063	0.645043	0.927313	1.39496	0.253233	0.855408	0.137925	1.49765	0.476021	1.53828	1.35806	0.519321	0.128558
PIM1	2.9994	4.14904	2.70526	2.13075	2.47547	2.08612	3.25759	1.83685	2.02972	4.61482	2.7909	3.02749	1.90338	2.77926	2.53216	2.12753	3.10295	3.58519	2.60713	3.97018	2.03869	3.38978	3.31664	3.21496	4.28348	3.03177	3.51327	3.63244	2.58115	3.62512	2.55941	1.87949	3.67499	2.40854	2.68851	3.42285	2.39516	2.9509	2.91714	2.95901	4.14603	2.3479	1.60306	2.81732	2.88458	3.55252	3.35805	2.4099	2.42061
PKM	6.727	7.12169	5.83374	6.38112	6.21462	6.12641	6.67877	5.42924	6.00578	6.61662	7.04189	6.57681	5.92839	6.46166	6.9311	6.94471	6.05631	6.43228	6.61126	6.63589	5.46527	6.45212	6.76643	6.58882	6.70772	6.43002	7.13962	6.66433	6.02695	7.166	6.54707	6.71012	6.66246	6.13312	6.30421	7.28736	5.34032	7.20656	6.1921	6.53545	6.57799	7.00779	6.48934	5.35114	6.78373	6.68844	7.08855	7.06301	5.67549
PLA2R1	1.13998	0.974039	1.04482	1.66635	0.692167	1.71673	1.67668	1.1263	0.706034	1.98841	1.04745	0.963605	3.24722	0.529118	0.39088	1.85373	3.16383	3.11028	1.33591	1.58643	1.08245	1.00127	0.746888	0.995838	0.966892	0.591408	1.13033	3.84348	1.76972	0.648549	0.942384	1.38003	3.11961	1.16506	1.28153	0.324426	2.01762	1.16693	0.444079	1.61151	2.26874	1.19941	0.473361	1.46946	1.16198	2.82863	1.04928	0.59182	3.19289
PML	3.36307	3.51268	3.44417	3.14884	2.95593	2.99857	3.4325	3.22533	3.20844	3.72688	3.5804	3.38651	3.19086	3.39273	3.17545	3.4369	3.05043	2.79555	3.27847	3.31274	3.36123	3.23294	3.55325	3.12343	3.89721	2.89263	3.43737	3.16129	3.45755	3.73716	3.31505	3.19273	3.57489	3.01392	3.3172	4.11992	2.90318	3.30398	3.27235	3.0327	3.28655	3.53144	3.26736	3.45958	3.07134	3.46893	3.37466	3.60303	2.98328
PMVK	5.30266	5.0462	6.05764	5.69934	5.0886	6.19758	5.43275	5.76796	5.5942	5.15572	5.58723	5.44875	5.61433	5.28086	5.36478	5.58565	5.55002	4.93824	5.639	4.76211	5.311	5.0095	5.40872	5.89114	5.70955	5.58012	4.8201	4.99255	5.07441	5.87757	5.31243	5.34851	5.62618	5.78244	4.99942	7.24384	5.42769	5.36018	5.19291	5.24676	5.20005	5.37891	5.61687	5.93188	5.37291	5.53188	5.37831	6.57752	5.3648
PNPT1	2.35546	2.43955	1.94174	2.78777	1.99159	2.84931	2.49975	2.50807	2.37753	2.45969	2.05934	2.2098	2.78615	2.29881	2.9518	2.2731	2.5851	2.78025	2.4367	2.48393	2.5097	2.6274	2.35643	2.61428	2.04353	2.6036	2.47396	2.05882	2.39727	2.3057	2.43847	2.6686	2.49145	2.85237	2.61348	0.70301	2.76422	2.39156	2.09396	2.66435	2.61286	2.10929	2.40463	2.25929	2.43162	3.0312	2.24137	1.66295	2.56203
POT1	2.0274	2.53543	2.066	2.35304	1.57927	2.63961	2.27644	2.5007	1.88842	2.22721	2.00912	2.48235	2.7366	2.36919	2.37044	2.31342	2.15753	2.38586	2.3617	2.21037	2.68612	2.12689	2.38404	2.18114	2.23959	1.83708	2.2385	2.19606	2.30216	2.2987	2.37835	2.4589	2.37778	2.63966	2.32551	0.915578	2.61181	2.48856	1.97867	2.291	2.53124	2.14083	2.55849	2.22351	2.36632	2.19318	2.34447	1.813	2.51504
POU5F1	0.0538781	0.0660004	0.225605	0.168687	0.19886	0.1579	0.355049	0.203473	0.288357	0.0814104	0.0870195	0.0727154	0.0930738	0.139882	0.0958837	0.204687	0.196176	0.0691629	0.0850964	0.120325	0.168786	0.149328	0.163367	0.130515	0.19358	0.103226	0.185885	0.0276881	0.183219	0.0526219	0.133585	0.128496	0.0919632	0.115583	0.161928	0.0763084	0.323535	0.0576951	0.131009	0.154476	0.200875	0.0863899	0.062652	0.204904	0.0927753	0.175085	0.126283	0.135089	0.174128
PPM1B	2.63315	2.82373	2.28998	2.97833	2.11975	2.6641	2.94191	2.97798	2.52361	2.54952	2.55511	2.93878	2.86977	2.87462	2.91086	2.94217	2.73712	3.32715	2.56219	2.85643	2.86759	2.83006	2.95976	2.81134	2.73643	2.85238	2.90879	2.71296	2.6068	2.60639	3.0298	2.73442	2.74562	3.05492	2.98495	1.55951	2.97151	3.24196	2.47192	3.18354	2.71796	3.02978	2.85535	2.64843	3.03043	2.91675	2.90595	1.73083	2.99229
PPM1D	1.97337	1.98401	1.89966	2.2837	1.60884	1.93931	2.13287	2.33691	2.28718	1.86893	1.79266	2.18786	2.11001	2.33352	2.07518	2.15327	2.03319	2.60666	1.87454	2.16673	2.14792	2.4072	2.43829	2.13984	2.07699	2.2086	2.42429	1.84393	1.9328	1.74091	2.52838	1.92797	2.4003	2.37747	2.19217	0.48884	2.45452	2.54492	1.56171	2.19763	2.68002	2.48183	1.99384	1.97815	2.40845	2.3468	2.27962	1.14716	2.43546
PRKCD	5.73302	5.80316	5.50999	5.80768	5.04511	5.3338	5.57564	6.35359	5.72702	5.25236	5.44056	5.48217	5.57021	5.46986	5.86773	5.52803	5.25828	5.06079	5.53984	5.45522	5.591	5.19334	5.77206	5.3997	5.97168	5.63961	5.44853	5.2637	5.45702	5.52721	5.23026	5.57713	5.77589	5.80944	5.32131	4.08659	5.43932	5.45287	5.82287	5.18847	6.60903	5.76751	5.82222	6.45288	5.4186	5.91514	5.54779	5.16977	5.75009
PRKCH	2.227	2.19932	2.98884	2.45853	2.06342	2.6784	2.82655	3.42252	1.8987	2.89825	2.26865	3.47406	2.39103	2.67717	2.37047	2.92659	2.59277	2.26013	2.60138	2.81039	2.90677	2.97712	2.76454	2.38799	2.50633	2.53609	2.16527	2.05079	3.22515	2.29062	2.41528	2.58411	3.02443	2.6454	2.87169	0.930537	3.20595	2.55598	2.15793	3.18028	2.21998	2.86595	2.9774	3.05795	2.21873	3.41413	2.99389	1.55562	2.85585
PRMT6	2.84982	2.94305	2.24605	3.17774	2.32842	3.20993	2.69625	3.15107	2.63183	2.87368	2.68938	2.95763	2.62622	3.01819	2.72741	2.89982	2.65258	3.22446	2.85874	2.98784	2.85744	2.87454	2.5984	2.81046	2.74483	1.91542	2.71849	2.86275	2.78985	2.54086	2.55387	2.98431	3.12818	3.20337	2.90753	1.45771	3.3193	2.67377	2.47933	2.79838	3.08079	3.03764	3.26672	2.28939	3.08292	2.91887	2.42612	1.89205	3.54179
PROX1	0.397481	0.474446	0.518454	0.810914	0.298587	0.442797	0.959406	0.694267	1.01107	0.24772	0.410376	0.918137	2.18384	0.709465	0.639971	0.873694	1.34731	1.65529	0.532488	0.621571	1.17206	0.679823	0.427592	1.1911	0.198749	0.89311	0.327867	1.72239	0.330919	0.801755	0.911311	0.454955	1.5067	1.47649	0.769382	0.0545857	1.51324	0.862321	0.0859002	1.06991	0.0679262	0.985632	0.358028	0.481512	0.392391	1.54084	0.568698	0.158523	2.53542
PRPF19	5.43092	5.28622	6.08974	5.50537	5.12584	5.36486	5.45077	5.35373	5.22286	5.34444	5.58793	5.62341	5.54123	5.45627	5.61408	5.88719	5.51322	5.33455	5.64253	5.51298	5.70972	5.4206	5.28393	5.66517	5.49157	5.35477	5.5748	5.28871	5.71137	5.37871	5.42405	5.71233	5.68063	5.6001	5.39816	5.93884	5.69832	5.4917	5.35654	5.37809	5.92395	5.57904	5.73726	5.49854	5.66098	5.60529	5.69797	5.89876	5.74869
PSMB5	5.55248	5.54512	5.77329	5.52798	5.30485	5.79908	5.44685	5.66921	5.07276	5.22203	5.61359	5.39101	5.81758	5.46009	5.81118	5.50238	5.29287	5.34335	5.78329	5.4031	5.31562	5.45644	5.38842	5.84777	5.86057	5.6048	5.35454	5.33461	5.27349	5.28566	5.23233	5.47204	5.47694	5.52861	5.13324	5.42354	5.59636	5.14598	5.65328	5.4227	5.88289	5.42207	5.5453	5.34126	5.51481	5.17302	5.39663	6.24792	5.58389
PSMD14	2.89976	3.04592	2.85175	3.05506	2.62933	3.60374	3.08123	2.63368	2.67572	2.6762	2.77996	2.57824	3.05905	2.73147	3.30546	3.0845	2.76135	2.92794	2.83689	2.78108	2.66238	2.6988	2.75313	3.24125	2.96752	3.16574	2.80115	2.54525	2.91443	2.75255	2.82039	2.91322	2.9514	3.04433	2.74341	1.70689	2.98083	3.10221	2.67596	2.66391	2.79574	2.89823	2.82178	2.72015	3.17126	2.77373	2.97648	2.54448	2.83803
PTTG1	4.32304	4.54744	4.53773	4.48309	5.30005	4.38772	4.07272	2.7485	5.91724	5.35235	3.11904	3.71879	4.63482	3.59555	3.84208	2.32074	4.91006	4.53809	4.09484	3.66517	3.22475	3.72231	2.56538	4.68843	4.86444	4.66124	3.07306	4.79331	4.90439	5.4465	3.17104	3.42888	5.68564	4.41117	2.57588	4.662	3.55995	3.73092	3.24691	2.83256	2.62589	2.63479	1.91061	3.52403	4.66668	3.87105	3.7311	5.25571	4.64605
RAD21	4.60808	4.80085	4.0414	5.06456	4.23905	4.82957	4.72324	5.30135	4.78086	4.5598	4.51973	4.95226	5.09531	4.88958	4.70647	4.81657	4.75695	4.96499	4.51921	4.96619	5.2076	5.02882	5.02795	4.58865	5.05889	4.77343	4.92165	4.62554	4.68253	4.45035	4.96214	4.78421	5.07813	5.23681	4.86889	1.97697	5.01023	4.94075	4.70871	5.03974	4.63859	4.86799	4.94761	5.36148	4.91383	5.02488	4.89156	3.23613	4.76567
RAF1	3.67339	3.85197	3.63692	4.39631	3.34489	4.28636	4.0175	4.22222	3.81982	3.67694	3.94649	3.9677	3.78033	4.02376	3.93066	3.85795	3.82563	4.14654	3.94953	3.91524	4.1331	4.09251	4.34126	3.87993	4.02263	3.92098	3.79211	3.63259	4.13115	3.83276	4.13309	4.01169	4.11047	4.25775	4.03641	2.38399	4.19042	3.84196	3.71886	3.96328	4.09223	3.88154	4.25431	4.13145	4.25599	4.07566	3.84293	3.19344	4.70421
RB1	3.18076	3.69686	2.91609	3.36104	2.69648	3.05252	3.29277	3.27332	3.32304	3.55508	3.32543	3.7549	3.27147	3.45691	3.51835	3.23071	3.27107	3.67111	3.08148	3.69291	3.53523	3.16711	3.18149	3.0001	2.68997	2.85761	3.41888	3.14471	3.90925	3.38373	3.11135	3.24097	3.43612	3.49238	3.28639	0.704068	3.66296	3.38954	3.04863	3.68007	3.11948	3.13284	3.5874	3.2061	3.49836	3.28234	3.46196	1.78607	3.76873
RBP2	0.0906743	0.074779	0	0.112801	0	0.0235124	0.0277417	0.137442	0	0.0468231	0.0599031	0.185338	0.236977	0.0923713	0.0584505	0.113783	0.340327	0.0783509	0.0452611	0.0525123	0.200818	0.0823035	0.162506	0.0717244	0	0.2696	0.0239575	0.092297	0.0651161	0.0712988	0.121952	0.0500341	0.0560309	0.205561	0.230896	0	0.238049	0.0733636	0.0438579	0.197603	0	0.289347	0.16053	0.0337236	0.0269718	0.137482	0.0466038	0	0.247862
RBX1	4.08963	4.63733	4.09705	4.61633	4.40455	4.73893	4.15711	4.37783	5.17285	4.46743	3.38922	3.90539	4.37226	4.04198	4.5664	3.86177	3.94719	3.71849	4.5624	4.07417	4.29514	4.13267	3.30404	5.01743	3.96587	4.8367	3.70129	3.47763	3.99905	3.87909	4.26346	4.06141	4.31782	4.56429	3.98223	4.59571	3.33587	4.09435	4.53172	3.80866	4.5824	3.6676	3.12502	4.91749	4.35207	4.19088	4.08037	4.83364	3.99737
RNASEL	2.32114	1.99092	1.96449	2.78973	1.78782	2.51589	2.4474	2.56292	2.21127	1.97148	2.22799	2.60772	2.38788	2.45569	2.39064	2.58728	2.58354	2.25483	2.41435	2.40972	2.63126	2.23886	2.31701	1.99674	2.20193	1.73406	2.18019	2.40455	2.4586	2.53994	2.25654	2.43131	2.43341	2.69549	2.55893	1.64652	2.78458	2.65245	1.78866	2.36287	1.99317	2.61504	2.63133	2.17025	2.2389	2.44329	2.3794	1.4618	2.91093
RPS6KA6	0.721599	0.866376	1.2062	1.5478	0.320328	1.53405	0.977228	1.54217	0.729525	0.744497	0.875231	1.49262	2.32338	0.750015	0.625213	1.3845	1.63612	1.80117	0.617039	0.904062	1.45765	1.27836	1.22384	0.832015	0.984975	0.755361	0.814664	1.83699	1.26919	0.628841	1.23673	0.8934	1.50958	1.52861	1.37981	0.355884	2.31959	1.14841	0.368982	1.42692	1.98251	1.14059	1.1396	1.16573	1.04506	1.25894	1.02805	0.478827	2.35098
RSL1D1	4.41643	4.35321	4.27786	4.5028	4.24364	5.14664	4.22712	4.53124	4.14047	4.22149	4.33828	4.67067	4.78089	4.53049	4.64419	4.77311	4.21739	4.42177	4.70672	4.57861	4.72613	4.46576	4.44851	4.12574	4.3743	4.16633	4.64644	4.03035	4.20633	4.22855	4.56206	4.8246	4.72039	4.65888	4.53548	4.28678	4.48378	4.61723	4.56984	4.73536	5.83194	4.3884	4.75851	4.3857	4.62301	4.42297	4.68628	4.75085	4.16688
RUNX1	2.67387	3.15307	0.897161	1.37605	2.03015	0.943807	2.46884	1.18666	1.85322	2.25	2.92503	2.20791	0.478821	2.79532	2.22853	1.7093	1.12165	2.4538	1.89998	2.88868	0.938866	2.34824	2.04811	1.57807	2.28393	2.08694	3.17464	2.20241	0.572216	2.94643	1.92997	2.18673	1.64619	1.39097	2.55096	2.30826	1.06659	2.84469	2.50846	2.64422	2.28586	2.17079	2.31463	1.10418	2.85408	1.65255	2.21581	2.2846	0.43751
RUVBL2	4.37258	4.53671	5.25319	4.75871	4.33818	4.64339	4.56916	4.55626	5.11544	4.23505	4.32117	4.29856	4.79201	4.2163	4.55337	4.76659	4.35684	4.27298	4.70784	4.08964	4.78295	4.357	4.54258	4.97116	4.77243	4.85618	4.23657	4.25642	4.34595	4.37983	4.41549	4.48034	4.68744	4.53918	4.1019	5.53491	4.1995	4.14912	4.69004	4.06797	5.05894	4.67385	4.52326	4.84677	4.60575	4.41195	4.5397	5.31201	4.66899
SENP1	1.61348	1.75672	1.37247	1.81307	1.27183	1.74565	1.99372	1.83155	1.72659	1.55929	1.90725	2.03003	1.80455	1.97346	1.87507	1.85836	1.60379	1.93152	1.53299	2.15938	1.85337	1.9487	2.26955	1.71653	1.80704	1.4157	2.06015	1.7942	1.77728	1.84481	1.8075	1.90169	1.99384	1.91976	1.97046	0.859384	2.14255	2.05506	1.50923	2.14413	1.94696	2.17971	2.2439	1.49963	2.00441	1.86302	2.21667	1.03676	2.01015
SENP2	2.66782	2.4704	2.49055	3.16504	2.15623	3.10785	2.82662	3.392	2.75483	2.29389	2.81589	2.91266	2.62317	2.90686	2.59629	2.82785	2.94646	3.05972	2.82754	2.79994	3.38708	2.97702	3.09367	2.68105	2.71642	2.82163	2.90486	2.54878	3.22492	2.54815	2.92093	2.8278	2.7696	3.0305	2.88016	1.44827	3.32272	2.97717	2.57152	2.99508	2.0098	2.79138	3.20518	3.00199	2.78963	2.94811	2.7049	1.97537	3.40572
SENP7	2.26198	2.0849	1.70572	2.72245	1.73242	2.15078	2.59889	2.56748	2.37945	1.92521	2.14295	2.57524	2.49839	2.57785	2.19927	2.08523	2.44495	2.67496	2.12779	2.58266	2.81578	2.53886	2.47776	2.09821	1.92351	1.94967	1.93712	1.97359	2.30045	2.07933	2.77179	2.0722	1.88944	2.55972	2.84673	0.521554	2.70188	2.47036	2.1244	2.33857	1.57906	2.47553	2.57484	2.36442	2.62895	2.55504	2.507	1.17405	2.94423
SERPINE1	2.01893	4.32029	4.30859	1.90975	1.45916	3.03544	3.4819	2.95119	3.10168	2.75295	4.71277	2.98551	1.65708	2.64892	1.97511	2.85211	3.92043	3.89261	1.8259	2.86285	3.02984	3.73849	5.25772	4.95887	2.49891	6.48967	3.65928	3.95882	3.60524	5.17526	6.51512	2.7325	2.64755	5.51873	3.70322	1.46267	2.76948	4.66931	3.49591	4.24299	2.14399	1.53506	0.570918	3.19287	3.24306	4.37887	2.92778	2.47462	1.66929
SFN	5.1026	4.21952	2.91203	3.10099	5.48096	2.4094	4.14297	2.0179	3.19295	2.45334	4.33541	3.12679	0.208938	4.20303	4.98816	3.63628	1.7781	3.03859	4.38344	4.58462	0.416431	3.16063	5.40454	2.89299	4.30492	5.99142	6.10048	3.79253	1.32615	5.44299	3.73438	4.30462	3.03706	2.38274	1.84002	8.31021	0.37126	3.4633	5.88128	4.7807	0.778074	2.93866	2.97583	2.14952	3.63133	2.8599	3.32274	6.11792	0.263022
SGK1	2.85508	2.64046	2.98923	4.83945	2.3479	4.74369	3.0508	5.21418	2.48875	3.06096	2.05363	2.85835	2.86998	2.00049	1.75354	3.04314	4.23664	3.26294	1.87825	3.20618	3.18422	2.71671	2.58351	3.3797	2.59353	3.24525	2.15686	2.99142	3.04812	3.01664	3.01484	2.40895	3.62119	3.65001	3.84088	0.844457	2.8262	2.44154	1.53296	3.13504	1.693	1.77268	1.18255	4.44791	2.38172	3.97196	2.66742	1.28612	4.89993
SIK1	0.0939801	1.70363	0.409835	0	0.474083	0.016306	0.107323	0.753334	0.0207622	1.29894	0.16947	0.505854	0.138869	0.111093	0.00686111	0.121039	0.0564111	0.0275845	0	0.00461708	0	0.357157	0.461582	1.14254	0.12428	0.585181	1.13297	0.615828	0.0114737	1.75838	0.301744	0.138422	0.00984711	0.0108754	0.887891	0.358219	1.03904	1.59498	0.0603318	0.514398	0.665519	0.079432	0.260307	0.395006	0.00938634	1.75967	0	0.667615	0.00777378
SIN3B	3.0121	2.7358	2.47044	2.96333	2.56444	2.06827	3.31978	2.8989	2.89985	2.59457	2.83979	2.70912	2.75251	2.84102	2.87887	2.75578	3.0014	2.98609	2.98726	2.94995	3.16557	3.02175	3.15152	2.90037	2.91907	2.74683	2.92444	2.88105	2.85168	2.92862	3.34825	2.79856	2.57475	2.64302	3.5316	1.73177	2.8361	2.87015	2.72087	2.88238	2.14387	3.19514	3.0348	2.60513	3.23253	3.21564	2.86653	2.39244	2.79467
SIRT1	2.85657	3.10588	2.00654	2.91019	2.20436	2.44575	2.71183	2.785	2.45223	2.22873	2.76418	3.0784	2.79415	3.19165	2.8945	2.93226	2.70107	3.42642	2.80252	3.15905	3.05832	3.13349	3.05571	2.49262	2.60255	2.70556	2.97996	2.63708	2.62574	2.64251	3.08065	2.90687	2.94045	2.99608	3.1414	0.784159	2.92016	3.27865	2.55654	3.24538	2.46408	2.97578	3.5889	2.62185	3.02892	2.9305	2.98638	1.47041	2.90904
SIRT6	3.03302	3.14214	3.77768	3.11742	3.12714	2.78627	3.33973	3.08583	3.67135	3.1079	3.0194	2.985	3.0492	2.81132	2.99307	3.12317	3.03949	3.02667	3.23219	2.69203	3.3526	3.02671	2.96372	3.33887	3.53312	3.24885	2.86898	2.72523	2.78323	3.26446	3.33143	2.7608	3.15585	2.81199	2.81916	4.40692	2.6719	2.62081	3.17841	2.69843	3.38546	2.96691	2.66507	3.38953	3.2015	3.23778	3.08922	4.3134	2.98106
SIX1	0.156273	0.816925	0.29662	0.275107	0.405836	0.16043	0.872525	0.125299	0.31639	0.592838	0.404116	0.257059	0.365032	0.200628	0.0336411	0.413623	0.488483	1.77532	0.126644	0.719038	0.212651	0.465357	0.765329	0.329379	0.362564	0.145044	0.357746	0.572715	0.166253	0.499684	0.207171	0.157463	0.570267	0.197093	0.324335	0.096485	0.279805	0.266578	0.357269	0.300168	0.393977	0.22996	0.0771707	0.501711	0.400647	0.356216	0.348609	0.0552801	0.336315
SLC13A3	1.16363	0.531523	0.96572	1.70221	0.224367	1.64838	1.32097	1.01145	0.41633	0.372538	0.99992	0.693894	0.128107	0.105848	1.30644	1.06735	1.66594	0.834106	1.49635	0.781629	0.907181	1.06137	0.668569	1.15591	1.04794	0.960708	1.09627	0.638654	1.13082	0.774456	1.12343	0.676593	0.360306	0.75177	1.03155	0.737064	1.84501	1.02931	0.51025	0.720584	1.55234	0.903865	1.99531	0.690555	0.928513	1.34348	0.452937	0.945849	1.03613
SLC16A7	0.141373	0.305401	0.205588	0.146151	0.155111	0.112745	0.299256	0.259127	0.136863	0.608092	0.258967	0.358572	0.221057	0.222329	0.158215	0.140563	0.301601	0.128532	0.0855508	0.714297	0.288828	0.183365	0.321491	0.134498	0.265993	0.147321	0.179557	0.291457	0.355902	0.174335	0.142261	0.119285	0.350595	0.184762	0.256261	0.102041	0.498677	0.210377	0.145264	0.29238	0.157155	0.19023	0.137258	0.138699	0.187598	0.342927	0.386885	0.0489226	0.418072
SMARCA4	4.15488	3.92426	4.19745	4.31238	3.60505	3.41144	4.16005	4.1324	4.17155	3.78924	4.45147	4.2117	3.38676	4.35453	4.29655	4.40618	3.97493	4.16157	4.16236	3.79944	4.47463	3.94086	4.25985	3.83124	4.41346	3.91548	4.36606	4.0281	4.3295	4.25223	4.20462	4.23356	3.97096	3.72046	4.14152	3.48222	3.66147	4.37953	4.17506	4.42726	3.51366	4.7111	4.55339	3.53224	4.62953	4.02289	4.29646	4.33409	4.19497
SMARCB1	5.00582	5.27764	4.68787	5.63758	4.93941	5.13905	5.16223	5.3415	5.19435	5.5312	4.53924	5.28114	4.97426	5.19682	5.48165	5.10021	5.00277	5.05725	5.49251	5.22785	5.46855	5.27664	4.54045	5.75802	4.95683	5.41793	5.12086	4.95309	5.02431	5.33757	5.35043	5.36493	5.25735	5.39443	5.22449	4.30806	4.26719	5.2706	5.22155	5.05135	5.4047	5.05341	3.98998	5.54476	5.50992	5.35967	5.41606	5.57293	5.36025
SMG1	2.12663	2.21951	1.30947	2.36115	1.5657	1.57555	2.39417	2.50643	1.75457	2.07869	1.93321	2.54596	2.37819	2.41456	2.22611	1.98144	2.16287	2.3218	1.94746	2.91168	2.46176	2.37908	2.48544	1.82899	1.95471	1.47387	2.53006	2.07712	1.84902	1.91421	2.3197	2.13858	1.98905	1.93719	2.70845	0.633728	2.53233	2.50901	1.6518	2.5357	2.16346	2.35418	2.64562	1.88271	2.40719	2.32735	2.63964	1.10607	2.45703
SMURF2	3.01512	3.21933	2.37539	3.18823	2.52883	2.79656	3.39624	3.40151	2.91147	2.46701	3.18676	3.09434	2.78048	3.25402	2.84503	2.97822	2.45145	3.06249	2.71312	3.45097	2.95481	3.29086	3.83282	2.75407	3.36004	2.8966	3.76752	2.99502	2.61764	2.92344	3.05818	2.99376	3.08762	2.94188	3.13984	1.0212	3.03238	3.11336	2.80402	3.34785	2.88744	3.7607	3.55236	2.65925	3.78214	3.02571	3.26548	2.13164	2.70818
SNAI1	2.02775	1.85319	2.33266	2.08834	1.3046	2.27427	2.29908	1.26463	1.41786	1.98528	1.01429	1.55264	4.75553	1.29268	0.775235	2.02778	3.36305	2.84151	1.51643	2.0784	1.45762	2.84573	1.86645	2.94198	2.04564	2.38684	2.16978	2.9427	0.486541	2.52628	2.50742	1.11591	3.12992	1.92025	1.32641	0.831593	1.23184	2.15701	1.39621	1.55602	2.58204	1.32514	0.541071	1.52842	2.59256	1.77625	1.71322	1.03446	2.51621
SOCS1	3.25496	3.72466	4.79984	2.92119	3.69536	2.64594	3.36379	5.2131	5.49252	4.48914	3.12442	2.07554	1.92125	2.19906	3.76316	3.12856	3.35916	1.72677	2.46406	2.79067	3.54595	2.58039	2.47169	4.49602	3.82487	5.28242	2.23855	2.18155	3.4242	5.06082	2.36104	2.25124	3.18651	2.59818	3.22353	3.82611	2.47278	2.57092	3.5285	3.59696	4.84923	3.65471	1.5825	4.26353	1.88541	4.2852	3.17444	3.07812	2.80547
SOD1	6.25723	6.82682	7.08584	7.1967	6.34578	7.39459	6.65244	6.71515	7.16805	6.41401	6.40544	6.05624	6.44132	6.23344	6.6421	7.08824	6.43436	6.05924	6.48585	6.03311	6.50165	6.3349	6.58929	7.07195	6.95399	7.2347	5.96326	5.96795	5.90981	5.92685	6.74998	6.35839	7.05855	6.62914	6.25643	6.82232	6.4629	6.59014	6.41414	6.07822	7.37896	6.70196	6.62285	7.20308	6.95802	6.49261	6.55789	7.00049	6.42848
SORBS2	2.06132	1.4581	3.39733	3.369	1.32963	4.45817	2.24432	3.88841	1.73737	1.57662	1.71392	2.46111	4.89268	2.08303	1.53521	2.74129	4.14385	4.35921	1.83555	2.38306	3.5545	2.2422	2.33759	4.0761	2.13907	1.91859	1.99842	4.82774	3.95974	2.25529	1.93697	2.55127	3.71464	3.18608	1.89057	0.989775	4.51901	2.08585	1.45123	2.57623	2.62112	2.09068	1.15575	3.34158	2.77961	3.39357	2.49519	1.31798	5.14357
SOX2	0.0311296	0.0340062	0.0116182	0.0312212	0.0345041	0.00794892	0.117521	0.0398511	0.0400972	0.062631	0.0405576	0.0188761	0.0464805	0	0.0133102	0.0197685	0.0255838	0.0268232	0.030594	0.00896341	0	0.0649667	0.0407333	0.0325983	0.0723744	0.0228209	0.0866951	0.0191025	0.0295579	0	0.0525193	0.0338384	0.00638954	0.0105736	0	0	0.0475557	0.00841097	0.0148966	0.0351726	0.0282328	0.0112963	0.0081336	0.0781565	0.018194	0.0477053	0.0699457	0	0.0447641
SOX5	0.149245	0.143476	0.162106	0.10333	0.129787	0.0682479	0.288743	0.1121	0.179284	0.454384	0.149083	0.174419	0.430048	0.15877	0.0150493	0.144516	0.0919161	0.447404	0.0662337	0.412935	0.203523	0.264234	0.332488	0.114247	0.199647	0.116602	0.250363	0.448291	0.10386	0.0645693	0.165606	0.248469	0.519162	0.203989	0.242946	0.212273	0.257321	0.123406	0.148759	0.186323	1.09023	0.130259	0.0543313	0.216546	0.218249	0.262656	0.360794	0.0672855	0.398255
SP1	3.55217	3.63455	3.14906	3.79973	3.12821	3.10275	3.75496	3.51716	3.63832	3.35838	3.78147	3.97826	3.58036	3.90032	3.30425	3.58645	3.28838	3.93878	3.44318	4.1215	3.74073	4.00896	4.06344	3.45968	3.49422	3.04273	4.15985	3.68187	3.18033	3.47179	3.62954	3.73192	3.87794	3.45805	3.93544	2.25087	3.69494	3.68722	3.18576	3.96307	3.69239	3.88402	4.20038	3.31187	3.82763	3.39563	3.96936	2.87835	3.73667
SPIN1	4.54236	3.90715	4.01166	5.03209	3.93019	4.45453	4.83778	4.74285	4.91759	3.98025	4.54277	4.81518	4.76787	4.70924	4.45556	4.67426	4.56627	5.16628	4.32332	4.65865	5.0028	4.85784	4.68745	4.31811	4.24278	3.98151	4.87926	4.68269	4.53064	3.87895	5.0973	4.74249	4.60711	4.84081	4.82638	1.45686	4.91762	5.08057	4.43717	4.92468	4.03462	4.97107	4.88755	4.45232	5.20505	4.67727	4.85103	3.09326	5.163
SPOP	3.51367	3.57973	3.38622	3.84253	3.02814	3.90623	3.64558	4.47985	3.81572	3.26475	3.25408	3.58371	3.87824	3.52468	3.50253	3.76751	3.64777	3.45181	3.72164	3.61679	3.68057	3.61423	3.66897	3.68019	3.79448	3.51413	3.29572	3.31414	3.70647	3.11203	3.75959	3.46949	3.73389	3.95946	3.59669	2.99827	3.71547	3.44119	3.34214	3.46139	3.50267	3.64968	3.58669	3.87325	3.61351	3.58326	3.71378	3.16829	3.78422
SRC	3.48112	3.35373	2.87074	3.58888	2.78438	2.69175	3.51602	2.99198	3.81319	3.08798	3.79985	3.40693	2.58841	3.32333	3.45165	3.35684	2.80093	3.073	3.24602	3.03756	3.29369	3.08284	3.2554	3.0928	4.00531	3.17578	3.04203	3.10472	3.55366	3.19495	3.20689	3.26034	3.35131	2.90286	3.29728	1.76555	2.8729	3.46422	3.42635	3.47395	2.70501	3.82237	3.85649	2.96417	3.30421	3.2119	3.21548	2.6515	2.65576
SREBF1	4.64781	4.08902	3.76622	4.2968	3.9313	3.97812	4.17812	4.99969	5.49154	3.75824	4.26722	4.37406	3.05385	4.39701	5.44999	3.71241	3.75819	4.39597	4.29447	3.61425	4.17052	4.07098	3.88187	4.43336	4.08912	4.44859	4.58327	3.72319	4.445	5.73575	4.17734	3.79111	4.3559	3.71702	4.89244	4.23655	2.69152	3.99845	4.05937	4.28908	3.09233	4.11845	3.66119	4.46467	4.27538	4.33683	3.82051	4.7391	3.33532
SRSF1	5.16859	5.2754	5.24933	5.61959	4.80963	5.18837	5.4851	5.62472	5.63736	4.92331	4.80886	5.11935	5.56908	5.19253	5.20365	5.26361	5.2911	5.36404	5.14979	5.37129	5.59188	5.31433	5.34101	5.54449	5.16586	5.35499	4.97132	4.96268	5.1894	5.09605	5.48651	5.02841	5.71913	5.41177	5.50472	3.96513	5.52508	5.34005	4.91434	5.06368	5.25353	5.26956	5.19428	5.35015	5.39533	5.5506	5.52336	4.71131	5.65237
STAT5B	3.76796	3.71305	3.57959	4.27973	3.45336	3.88545	4.02805	4.77668	3.87182	3.69687	4.18087	4.40445	3.84617	3.95349	3.49227	4.18105	4.13219	3.96523	4.00509	4.07083	4.46801	3.95222	4.18879	3.59151	3.74943	3.76901	4.05806	3.8583	4.14433	3.77394	3.97109	3.87936	4.05771	3.86701	4.12869	2.19159	4.04421	3.99209	3.85621	4.01551	3.79704	4.38159	4.54226	3.66205	3.94048	4.24159	4.13213	3.19806	3.92741
STK32C	1.33121	1.26806	2.36196	1.54031	1.29067	1.58805	1.38738	1.2283	1.72893	1.95295	1.41048	1.4002	1.81707	1.12614	1.04384	1.4169	1.98588	1.10972	1.29383	1.17339	1.63299	1.39954	1.319	1.52822	1.55643	1.17812	0.846968	1.14206	1.63032	1.33136	1.35727	1.35685	1.31748	1.41097	1.59633	2.26522	1.66565	0.913311	1.4411	1.34258	1.65502	1.34576	0.97558	1.51673	1.26017	1.30387	1.37703	1.86158	1.34404
STK40	3.25261	3.00466	3.86736	3.48303	2.75447	3.4558	3.37733	4.34211	3.01975	3.72214	3.47831	3.77388	3.92641	3.36708	3.80049	3.64281	3.92284	3.66163	3.52384	3.31167	4.38705	3.48041	3.5274	3.40292	3.54658	3.87468	3.71723	3.76015	4.34782	3.30223	3.05371	3.45866	3.5706	3.56559	3.48431	3.32396	4.25344	3.15319	3.10681	3.66416	3.35357	3.56495	3.75812	3.39465	2.98195	3.85101	3.53024	3.45778	4.5816
SUPT5H	4.44726	4.206	4.69757	4.56142	4.13429	4.15849	4.74497	4.52956	4.33349	4.26566	4.59127	4.62338	4.25144	4.59238	4.62189	4.85951	4.48743	4.6553	4.43127	4.55077	4.95425	4.61818	4.60443	4.57497	4.77879	4.50957	4.60306	4.52164	4.70351	4.66733	4.66447	4.42516	4.38843	4.46938	4.51311	4.89983	4.41273	4.48912	4.42029	4.41489	4.19909	4.87859	4.90956	4.44804	4.65079	4.7565	4.6266	4.83024	4.42243
SYK	4.34605	3.59406	3.55871	4.16458	3.5924	3.99864	4.01509	5.06262	3.62305	4.52189	4.20835	4.59781	4.26275	4.53664	3.82117	4.08183	4.40224	4.49694	4.37812	4.88899	4.85886	3.97747	3.79625	3.94472	4.39064	2.83997	4.66575	4.62555	4.16475	3.53243	3.63332	4.68497	4.50672	4.30752	4.23075	3.91292	4.60093	4.01729	4.20764	4.09014	4.65529	4.27138	3.94448	4.42773	4.04461	4.15038	4.43767	4.49211	5.3158
TACC3	1.17063	1.8873	1.97872	1.12229	0.854648	1.22516	1.699	0.76988	1.45886	2.66877	1.02658	1.45362	1.06804	0.728481	1.72384	1.24398	1.51929	0.793488	0.916051	2.37611	1.08493	1.42328	1.61006	1.77646	2.04306	1.28708	0.917366	1.2037	1.01858	1.85985	0.75524	1.08504	2.49066	1.21387	1.42088	2.32839	1.19865	0.929677	1.3012	1.18011	1.87589	1.1164	0.992969	1.53509	1.27891	2.10615	2.44554	1.35996	1.93075
TBX2	1.89468	1.61957	3.4765	2.15869	1.91916	1.64625	2.54485	1.95128	2.51662	1.83618	1.44844	1.9486	3.22323	1.14666	0.745092	1.9833	3.54002	1.44614	1.05879	1.35684	2.56111	2.67073	1.7903	2.58287	1.7461	1.80321	0.703952	1.80433	1.97817	1.79535	1.54256	1.19748	1.79798	1.1124	1.6963	0.904665	2.30181	1.51825	1.65441	1.26089	2.37039	2.0418	1.25866	2.60602	2.12314	1.63319	1.93643	0.820602	4.50437
TERC	0	0.0394163	0.0531927	0.0715016	0.0789059	0.0365583	0.0430994	0.0731888	0	0	0.0925036	0	0.10574	0.141794	0.030727	0.0304949	0.115177	0.0615492	0.10389	0	0	0.0434359	0.0378797	0.0746101	0.0673553	0	0	0.0583526	0	0	0.0488539	0.0392222	0	0	0.0843946	0	0.0442314	0	0	0.0407657	0	0.101688	0	0	0.0419095	0.0443707	0	0.0615155	0.101911
TERF2	2.82144	2.5948	2.66676	2.83587	2.45774	2.86177	2.81411	2.94561	2.50643	2.62231	2.81857	3.108	3.16441	2.94802	2.85938	3.30333	2.90337	3.11995	2.67686	2.88047	3.18132	2.95665	3.08133	2.96192	2.95814	2.65503	2.94171	2.87624	2.76897	2.88925	3.12936	2.93092	3.18814	2.96121	2.97172	2.29042	3.04099	3.03547	2.62181	2.96846	3.30699	3.17336	3.31364	2.78329	3.04707	2.9866	3.30217	2.69687	2.98125
TERT	0.00569922	0.584885	0.00633666	0	0	0	0.00511841	0	0.00882716	0.0845908	0	0.0154329	0.00427973	0	0.0984774	0.00360757	0	0	0	0.0481376	0.0195879	0	0.00449134	0.0222634	0.0319683	0	0	0	0	0.0395911	0.0458537	0	0.0714141	0	0.0101504	0	0.00525467	0.0045851	0.00812892	0	0	0	0.0044337	0.0124385	0	0.101934	0.0594518	0	0
TFAP4	1.55204	1.39427	1.60551	1.65163	1.52742	1.0357	1.18931	1.12615	1.21288	1.33142	1.50343	1.85132	1.61702	1.75137	0.92829	1.59383	1.15254	1.40192	1.73529	1.36888	1.93181	1.54965	1.34923	0.651885	1.71557	0.36961	1.30102	1.26522	1.50075	0.850114	1.36197	1.528	1.514	1.05557	1.36879	0.795756	1.37933	1.17441	1.59094	1.19593	2.00932	1.70539	1.5872	1.35028	1.75861	0.930848	1.52319	1.53716	1.24536
TFDP1	3.65194	3.87487	3.68325	4.62946	3.23858	4.15151	4.13812	4.54635	3.64202	4.12162	3.87809	4.1495	4.21348	3.9938	4.19445	4.10255	4.19177	4.12629	4.01213	4.19532	4.39533	4.22484	3.71865	3.81706	3.20554	4.09783	4.31385	4.17231	4.17425	3.93045	3.79241	4.13878	4.26976	4.34627	4.06168	2.23455	4.66691	3.73694	3.61464	4.03646	4.21951	3.69924	4.15425	3.9086	3.87522	4.26255	3.99447	2.56252	4.31196
TGFB1I1	2.87057	3.02774	3.74163	2.98626	3.33456	2.48008	3.5163	2.53905	3.55476	2.35674	3.35561	3.0129	2.62532	2.74092	2.67795	3.18356	2.41638	2.96821	2.87872	2.56397	3.1441	3.27676	3.25202	3.36388	3.88629	3.04399	2.66441	2.7324	2.56727	3.18171	3.17892	2.70528	2.9761	2.99507	2.99405	3.24406	2.9702	2.93789	3.21884	2.84193	3.23143	3.45529	2.54364	2.883	3.36247	3.1714	2.97165	3.71433	2.3858
TLR3	0.976259	1.68888	0.85829	1.54867	0.774102	1.14675	1.34042	0.943533	0.946288	1.70824	1.00884	1.75273	1.91365	1.12703	1.15686	1.37957	1.53446	1.33455	1.22137	1.68904	1.24305	0.58894	1.64607	0.806909	1.72731	0.809663	1.54032	1.54983	1.14954	0.744046	0.664231	1.29289	2.37907	1.54408	0.888033	0.381336	1.19538	0.81775	0.611215	1.27389	1.48146	1.1756	0.892011	1.21575	1.38682	1.44301	1.38467	0.474088	1.38061
TMSB4X	9.50853	10.3798	8.68661	9.31666	9.55955	9.05349	10.0077	9.26058	10.6743	9.92937	9.44567	8.99591	7.12507	9.87327	8.65305	9.03971	8.47846	8.29962	9.44427	9.86084	8.09277	9.36267	9.30072	9.88011	10.373	10.5295	9.30281	8.20358	7.16604	9.42101	9.36217	8.42338	9.55315	9.3255	8.96258	10.0461	7.44259	9.12175	10.4665	8.8718	8.36184	10.0025	7.98351	9.51545	9.89545	9.98971	9.87916	9.82265	7.05143
TNFSF13	3.67816	3.73532	3.14815	4.67816	2.36619	4.00938	3.71732	2.93871	2.97879	2.78213	3.30643	3.38468	3.43981	3.13049	3.7139	3.79202	4.04158	3.4927	3.67903	3.64449	3.93251	3.6066	3.49438	3.71068	3.4456	3.9104	3.56735	3.56816	4.18843	4.04839	3.48555	3.45641	3.34411	4.05612	3.58981	0.334877	2.94575	3.60587	3.35647	3.35291	3.51384	3.85069	3.47171	3.58734	3.34443	4.34623	3.19158	2.22841	3.83422
TNFSF15	1.04963	0.855317	1.01983	3.10131	0.889074	1.35377	2.06841	1.3305	1.03967	0.902424	1.30527	1.67066	0.21835	1.33699	1.49353	1.09348	0.930685	2.28147	1.15523	1.54977	0.996013	2.72399	0.842871	1.09465	1.01387	2.14066	2.63756	1.02071	1.21641	0.799679	1.29154	1.21126	1.19236	2.27725	1.58274	0.550077	1.37566	1.94684	0.719278	1.69185	0.440129	1.39168	1.00873	0.886466	1.23281	1.53916	1.3289	0.656768	2.46662
TOP1	4.88987	5.52939	4.05366	5.19736	4.39168	4.75412	5.01256	4.71465	4.6007	4.7618	5.03094	4.95406	5.08684	5.40675	5.44282	5.04547	4.83919	5.39351	5.03119	5.309	4.81101	5.08261	5.35395	4.93879	5.1366	5.13782	5.45422	4.99494	4.90758	5.25952	5.184	5.03237	5.28537	5.10166	5.34423	2.41379	4.85552	5.61575	4.83195	5.45416	5.10548	5.35949	5.21766	4.41678	5.47933	5.14789	5.38595	3.76585	5.06945
TP53	3.80425	3.79169	3.75855	3.83906	3.32164	3.49964	4.11249	2.69179	4.11021	3.7624	3.89972	3.72025	3.5497	3.56666	3.67505	4.11532	3.86876	4.07534	3.48737	4.0243	3.67013	4.21224	3.938	3.56035	4.08435	3.4674	4.06693	3.90297	3.51315	3.65407	3.73584	4.06811	4.08631	3.73694	3.85809	2.92142	4.00222	3.97177	3.27613	3.71164	4.56777	4.1176	3.54208	3.32738	4.47833	3.83791	4.23431	3.61688	3.99395
TP63	0.0622892	0.309435	0.127874	3.14345	0.0717648	0.0784457	0.382645	0.0349906	1.10285	0.553305	0.665702	0.197262	0.0418545	0.160992	0.24791	0.170677	0.259472	0.509842	0.169467	0.75092	0.0830526	0.825377	1.66988	0.230632	0.23925	0.496016	0.721756	0.262094	0.0688071	0.288195	0.277965	0.59078	1.94513	0.424634	0.221751	0.0824059	0.285917	0.928148	0.432865	1.84219	0.0410621	0.239042	0.158685	0.0494276	0.23055	1.21652	0.214169	0.11397	0.127079
TPR	3.26148	3.40366	2.93829	3.55231	2.63079	3.30406	3.68497	3.48222	3.11845	3.38048	3.72981	3.92655	3.65744	3.90087	3.55946	3.58814	3.19551	3.7828	3.29611	3.95598	3.66312	3.69667	3.99757	3.20207	3.46181	3.40775	4.16319	3.54694	3.44655	4.09178	3.45729	3.5468	3.55823	3.39378	3.82984	1.22531	3.5644	3.81537	2.94112	3.82908	2.90089	3.81238	3.96486	3.1731	3.82281	3.40514	3.9138	2.24493	4.31564
TRIM28	5.68667	5.85159	6.50741	6.03212	5.68813	5.83694	5.99357	5.89325	6.13877	5.69704	5.80867	6.05951	6.14399	5.75318	5.88332	6.2966	6.04596	6.36368	6.06896	5.83113	6.53554	6.23074	5.92619	6.2523	6.22276	5.80759	5.99473	5.95584	5.81858	5.93653	5.88935	6.09508	6.05636	5.8851	6.02763	6.52378	5.89817	5.98315	5.88367	5.86807	6.37246	6.25425	5.95086	6.09594	6.12641	6.14475	5.99434	6.59489	6.08582
TRPM8	0.0491829	0.0190221	0.00370451	0.00500926	0.0220386	0.0101029	0.00299178	0.00256742	0.00516234	0.0101413	0.0702013	0.012033	0	0.00509076	0.181547	0.00421334	0.00273331	0.00429811	0.0291991	0.0113912	0.00383455	0.00301547	0.00524525	0.00784136	0.0140914	0.00486798	0.010295	0.0242535	0.0513036	0.351922	0.0169083	0.00814233	0.00812211	0.00337059	0.00889684	0.0505249	0	0.0655466	0.00475352	0.00846636	0.0358154	0.00360161	0.0025913	0.00727811	0.0458399	0.00922421	0.00757653	0.0128489	0.0119977
TXN	6.33235	6.04561	7.03941	5.87903	6.82746	6.30764	6.22242	6.1217	7.06572	6.50422	6.33132	5.82971	5.83368	6.39737	6.58899	5.88556	6.44053	5.98871	6.51151	6.13992	5.73177	5.99937	6.10655	6.65817	6.8398	5.94139	5.97385	5.39313	5.79026	5.44575	5.8635	6.03448	6.67016	6.27853	6.08887	7.08514	6.10126	5.88961	6.85081	6.03261	6.84542	5.6574	6.1039	6.60128	6.31723	5.87759	5.99374	7.30774	5.51907
TXNIP	6.61665	7.33186	6.60136	8.18856	6.57246	6.65104	6.76419	8.37155	7.9135	7.78884	6.80661	7.58233	8.8128	7.10912	5.65319	7.67946	7.42905	7.50503	6.73354	8.01658	7.27385	8.01455	8.13669	7.43073	7.807	6.90393	7.05778	7.65943	6.93014	7.42072	9.81246	6.69854	6.98481	8.12521	7.53533	5.50938	7.2291	8.17699	7.28279	8.35908	7.02484	8.00939	6.48797	8.11874	7.0134	7.96969	7.4722	7.0426	8.47246
TYK2	3.31011	3.47301	3.453	3.59063	2.994	3.00821	3.87037	3.4612	3.27986	3.83684	3.21952	3.70192	3.45067	3.28088	3.29813	3.59059	3.68239	3.50024	3.37623	3.80428	3.57103	3.76375	3.62913	3.3772	4.00955	3.00005	3.17579	3.41192	3.32733	3.62147	3.68206	3.28155	3.57479	3.31777	3.82871	2.97151	3.51598	3.34598	3.27816	3.3277	3.06676	3.67863	3.27161	3.28084	3.52245	3.74057	3.72468	3.35146	3.53479
UBTD1	4.50451	4.10553	4.88272	4.85335	4.095	4.47201	4.42965	4.55618	4.88284	3.78421	4.54362	4.62228	3.73671	4.25448	4.56087	4.50538	3.97566	4.31729	4.52635	3.4299	4.73309	4.30347	4.33217	4.10999	4.45887	4.08629	4.19057	3.75562	4.86885	3.89741	4.45968	4.22681	3.83389	4.05433	4.32666	5.0207	3.85762	3.95138	4.54216	4.20624	4.52707	4.8051	4.63769	4.53599	4.43989	3.98071	4.08065	5.3421	4.36496
USP1	2.86203	3.18398	2.448	3.28397	2.47013	3.66107	3.22513	2.93366	2.46526	2.92554	3.22804	3.64046	3.24191	3.53969	3.57291	3.56047	3.15716	3.51082	3.15477	3.45996	3.23607	3.45329	3.53074	3.0094	3.16899	2.78712	3.65043	3.06389	3.36727	3.22574	3.14145	3.50761	3.49241	3.47913	3.44227	1.55132	3.62151	3.83074	2.81407	3.84607	2.4463	3.40428	3.78394	2.66866	3.49416	3.33977	3.59756	2.27068	3.35166
VEGFA	3.9348	4.35838	5.26345	5.29207	2.71661	4.48117	5.4817	5.93336	5.42151	3.52381	2.7231	4.58064	6.35644	3.69239	3.4596	4.59215	5.66439	5.18256	4.22858	4.05159	6.15158	5.57114	4.21469	5.41806	4.78913	4.20252	3.1749	4.45172	4.49112	4.54468	5.10596	3.98668	4.63069	5.1195	6.03897	0.863772	6.54769	3.84928	3.00732	4.42863	5.33482	4.68741	4.07467	5.44345	4.78911	4.81971	4.31246	2.20958	6.49149
VENTX	0.256496	0.804382	0.518805	0.477033	0.381818	0.174763	0.931579	0.0747692	0.702844	0.364313	0.303137	0.844664	0.0402132	0.259102	0.100321	0.514779	0.359706	0.275731	0.444449	0.85791	0.308525	0.379693	0.352621	0.454073	0.539037	0.214848	0.226659	0.157128	0.26427	0.474786	0.284084	0.173827	0.191282	0.319223	0.656807	0.689594	0.19491	0.499687	0.393524	0.125052	0.102897	0.26326	0.153489	0.811622	0.513267	1.0882	0.410109	0.842684	0.0130242
WNT16	0.116423	0.186314	0.0267192	0.0360293	0.0721675	0.012233	0.0358414	0.024698	0.0733055	0.0721569	0.121527	0.0217973	0.00605431	0.0305718	0.0153746	0.0203082	0.0132003	0.0207145	0.0411081	0.175907	0.0367494	0.0145575	0.0924834	0.0437907	0.0339158	0.0350237	0.085078	0.0293371	0.0228313	0.0281328	0.0879444	0.0196542	0.109258	0.00815506	0.0356037	0.0543482	0.0221835	0.0635841	0.0228955	0.00684323	0.0921984	0.0302681	0.00627198	0.0520969	0.0279466	0.0514016	0.123435	0.0309441	0.017413
WNT2	0.0768629	0.504743	0	0.0645205	0.085051	0	0.265439	0	0.19082	0.199647	0.349588	0.0848463	0.00656891	0.211687	0.038617	0.0383262	0.00717741	0.0878364	0.0064501	0.266954	0.0200561	0	1.22718	0.0998558	0.0246162	0.0127675	0.528677	0.250346	0.012433	0.67657	0.0353472	0.0142457	0.631684	0.0176414	0.0612685	0.643778	0	0.0210095	0.154241	0.155118	0	0.023517	0	0.0656465	0.0818472	0.0161341	0.0523154	0.17054	0
WRN	1.20191	1.585	0.994069	1.50805	0.778424	1.21622	1.4897	1.22602	0.867618	1.30418	1.35135	1.51265	1.48229	1.59483	1.38762	1.2488	1.2038	1.63274	1.18058	1.70612	1.24723	1.58153	1.57523	1.0084	1.24345	1.10415	1.80895	1.42784	1.32211	1.4095	1.42052	1.48656	1.39039	1.5195	1.6349	0.173469	1.6836	1.96834	0.98318	1.79548	1.36123	1.52486	1.58	0.948126	1.56768	1.45549	1.4954	0.58684	1.48263
WT1	0	0.154376	0	0	0.0211796	0.0097075	0.0453173	0.00492917	0	0.376509	0.210116	0.056907	0.0332849	0.00976589	0.0560856	0.0320714	0.0104758	0.0164479	0.00471535	0.0539159	0	0	0.130248	0.0249627	0.0269554	0	0.0343297	0.0873759	0.0136199	0.297465	0.00652124	0	0.0271315	0	0.00570465	0.0538716	0.0292419	0.00514484	0.00456716	0	0	0.0137919	0.0148738	0	0.0222018	0	0.0336624	0	0.0455712
WWP1	2.86121	2.80833	2.3868	2.97196	2.28571	2.54396	2.82421	2.81574	1.99522	2.84775	2.53895	2.79311	3.25737	2.84872	2.67771	2.78752	2.82548	3.16177	2.64709	3.17332	2.40028	2.86327	2.82535	2.74002	2.64529	2.53494	3.26402	2.9077	2.91439	2.59625	2.56204	3.20692	2.98975	3.24286	2.9692	1.35387	2.94319	2.9269	2.65159	3.09043	2.81998	2.55832	3.26969	2.5688	2.5265	2.67876	2.8084	1.82088	3.07711
XAF1	0.769203	1.33341	0.324094	0.781475	0.422474	0.501397	1.2473	0.502928	0.728909	1.78586	0.388125	1.02549	0.439969	0.851608	1.50756	0.779312	1.14542	0.5943	0.872235	1.70744	0.521666	1.14397	1.25983	0.509166	1.08796	0.478928	0.417723	0.480222	0.763742	0.339519	0.680603	0.5074	1.3008	0.919485	0.978632	0.155167	1.00415	0.580476	0.438147	0.388899	0.307708	0.722038	0.260144	0.390864	1.15667	1.00095	1.03305	0.0405431	0.667785
YAP1	4.60943	4.84219	3.96649	5.28828	3.67601	4.92351	4.97071	4.82258	4.28359	3.28255	4.94506	5.32445	4.59937	5.1515	4.82077	5.17293	4.59022	5.38571	4.83597	4.77339	4.92482	5.19588	5.05235	4.38043	4.54277	4.62714	5.41463	4.70845	4.98704	4.64672	5.10665	5.07434	4.51424	5.111	5.24455	1.86575	5.1076	5.52504	4.28703	5.5197	4.56146	5.5058	5.56609	4.28418	5.42076	4.72009	5.07076	3.45866	4.97331
YPEL3	4.26751	4.62887	4.90505	4.5328	4.45727	4.13743	4.74236	4.51172	5.20971	4.23514	4.19808	3.9487	4.26379	4.09351	3.95775	4.24036	4.20454	4.07708	4.67699	3.65928	4.57482	4.61235	4.48055	4.56036	5.0975	4.49596	3.94304	3.74423	3.76549	3.78854	4.74624	3.67303	4.34418	4.16415	4.48034	5.33046	3.82301	3.82611	4.77233	3.77685	4.55729	4.44114	4.05477	5.33532	4.55109	4.22368	4.26704	4.97971	3.96748
ZFP36	6.15607	6.66036	7.24542	6.0253	5.0939	6.05254	6.79749	6.65381	5.92806	5.78395	6.61304	5.751	5.48306	6.4914	5.54831	6.3774	8.77431	9.14768	6.27156	5.82678	4.45268	8.33695	7.73986	8.50238	5.60126	9.05926	6.75563	7.58744	6.78191	8.38393	8.26409	6.31589	6.36019	7.90858	6.87045	3.08569	7.67207	5.91481	5.74729	8.01684	5.86719	5.2104	4.52117	7.13296	6.87597	9.21568	5.63418	4.53135	6.27937
ZMAT3	3.40542	3.65317	2.45984	4.09611	2.73405	3.32345	3.83967	2.85891	3.14623	2.87864	3.8716	3.67374	2.31883	3.7986	3.36797	3.52331	2.19233	4.13436	3.43567	3.7804	2.10843	3.85694	3.32348	3.22725	2.56138	3.72937	4.46161	2.78824	3.41954	3.46887	3.2358	3.44935	3.41216	3.52259	2.87183	3.46196	3.92414	4.34957	2.83879	3.90336	3.32212	3.79145	3.40084	2.5838	3.45115	3.50652	3.63983	3.31707	2.73839
ZNF148	2.82668	2.62817	2.58544	3.13132	2.34236	3.06775	2.87843	3.04951	2.53633	2.03566	2.81225	3.48669	3.55858	3.08845	2.61257	3.2135	3.26439	3.29501	2.72062	2.94361	3.36113	2.99542	2.92991	2.72916	2.39633	2.43783	3.27227	3.428	3.1077	2.50284	3.10381	3.13756	3.03946	3.25213	3.26549	1.55663	3.44392	3.62599	2.43934	3.58676	2.28579	3.39432	3.85902	2.84253	3.04136	2.89684	3.20247	1.99271	3.59362
[truncated: 519 more columns]

## Sheet: 衰老基因
Tag
ACLY
AAK1
ABI3
ADCK5
AKR1B1
AGT
AKT1
ALOX15B
AR
ARPC1B
ASF1A
ASPH
ATF7IP
ATM
AURKA
AXL
BAG3
BHLHE40
BCL6
BLK
BLVRA
BMI1
BRAF
BRD7
BRCA1
BTG3
C11orf31
CAV1
CBX7
CBX8
CCND1
CDK1
CDK18
CDK2AP1
CDK6
CDK4
CDKN1A
CDKN1C
CDKN1B
CDKN2A
CDKN2AIP
CDKN2B
CENPA
CEBPB
CHEK1
CKB
CPEB1
CSNK1A1
CTNNAL1
CSNK2A1
CXCL1
DDB2
CYR61
DEK
DGCR8
DHCR24
DLX2
DHX9
DPY30
DUSP3
DUSP16
E2F1
EHF
ENDOG
EPHA3
ERRFI1
ETS1
ETS2
EWSR1
FASTK
EZH2
FBXO31
FOXM1
FOS
FOXO3
FXR1
G6PD
GAPDH
GKN1
GATA4
GNG11
GLB1
GRK6
HDAC4
HDAC1
HEPACAM
HJURP
HIVEP1
HK3
HMGB1
HRAS
HSPA5
HSPB2
ID1
ID4
IGFBP1
IFNG
IGFBP3
IGFBP6
IGFBP5
IL1A
IL8
ING1
ING2
IRF3
IRF5
IRF7
ITPK1
ITGB4
ITPKB
ITSN2
KCNJ12
KDM4A
KDM5B
KIAA1524
KL
KSR2
LATS1
LEO1
LGALS3
LIMA1
LIMK1
MAGEA2
MAGOH
MAD2L1
MAGOHB
MAP2K1
MAP2K3
MAP2K2
MAP2K6
MAP3K6
MAP2K7
MAP4K1
MAP3K7
MAPK12
MAPKAPK5
MARCH5
MAPK14
MAST1
MATK
MCL1
MDH1
MCRS1
MECP2
MOB3A
MMP9
MORC3
MORF4
MXD4
MVK
MYC
MYLK
NADK
NANOG
NDRG1
NEK1
NEK4
NEK6
NFE2L2
NINJ1
NOTCH3
NOX4
NR2E1
NTN4
NUAK1
OTX2
P3H1
PATZ1
PAK4
PBRM1
PCGF2
PDCD10
PDIK1L
PDZD2
PDPK1
PEBP1
PEX19
PIAS4
PIK3R5
PIK3C2A
PIM1
PLA2R1
PKM
PML
PNPT1
PMVK
POT1
POU5F1
PPM1B
PPM1D
PRMT6
PRKCH
PRKCD
PROX1
PRPF19
PSMB5
PTRF
PTTG1
PSMD14
RAD21
RAF1
RB1
RBP2
RBX1
RNASEL
RPS6KA6
RSL1D1
RUNX1
RUVBL2
SENP1
SENP2
SENP7
SERPINE1
SFN
SIK1
SGK1
SIN3B
SIRT1
SIRT6
SIX1
SLC13A3
SLC16A7
SMARCA4
SMG1
SMARCB1
SMURF2
SNAI1
SOCS1
SOD1
SORBS2
SOX2
SPIN1
SOX5
SP1
SPOP
SRC
SREBF1
SRSF1
STAT5B
STK32C
STK40
SUPT5H
SYK
TACC3
TERC
TBX2
TERF2
TERT
TFAP4
TFDP1
TGFB1I1
TLR3
TMSB4X
TNFSF13
TNFSF15
TOP1
TP63
TPR
TP53
TRIM28
TRPM8
TXN
TXNIP
UBTD1
TYK2
VENTX
USP1
VEGFA
WNT16
WNT2
WRN
WT1
XAF1
WWP1
YAP1
YPEL3
ZFP36
ZMAT3
ZNF148
